# Supplementary material for: Reciprocal changes in DNA methylation and hydroxymethylation and a broad repressive epigenetic switch characterize FMR1 transcriptional silencing in fragile X syndrome
Source: Clin Epigenetics. 2016 Feb 5;8:15. doi: 10.1186/s13148-016-0181-x (PMC4743126; doi:10.1186/s13148-016-0181-x)
Supplement: Additional file 1: Table S1. — This table summarizes information for the eight FXS patients with the clinical parameters (age, ABC-C score) and molecular readouts (methylation status, number of repeats, (h)MeDIP-qPCR data, ChIP-qPCR data). (XLSX 44 kb) [file 13148_2016_181_MOESM1_ESM.xlsx]

## Sheet: info samples
sample ID	MSP_blood	Age (year)	ABC score	FMR_mRNA (NRQ)	CGG_rep (bp)	5mC HsFMR1 (% of methylation)	5mC B3 (% of methylation)	5hmC 3E4-5 (log2 Values)	5hmC 3E6-7 (log2 Values)	5hmC 3B8-9 (log2 Values)	5hmC 3C1-2 (log2 Values)	5hmC 2I3-4 (log2 Values)	5hmC 3C5-6 (log2 Values)	5hmC 3C7-9 (log2 Values)	5hmC 3E8-9 (log2 Values)	5hmC 3F1-2 (log2 Values)	5hmC 2I7-8 (log2 Values)	5hmC 3F3-4 (log2 Values)	5hmC 3F9-G1 (log2 Values)	5hmC 3G2-3 (log2 Values)	5hmC 3G4-5 (log2 Values)	5hmC 3H7-8 (log2 Values)	5mC 3E4-5 (log2 Values)	5mC 3E6-7 (log2 Values)	5mC 3B8-9 (log2 Values)	5mC 3C1-2 (log2 Values)	5mC 2I3-4 (log2 Values)	5mC 3C5-6 (log2 Values)	5mC 3C7-9 (log2 Values)	5mC 3E8-9 (log2 Values)	5mC 3F1-2 (log2 Values)	5mC 2I7-8 (log2 Values)	5mC 3F3-4 (log2 Values)	5mC 3F9-G1 (log2 Values)	5mC 3G2-3 (log2 Values)	5mC 3G4-5 (log2 Values)	5mC 3H7-8 (log2 Values)	H3K4me2 3E4-5 (log2 Values)	H3K4me2 3E6-7 (log2 Values)	H3K4me2 3B8-9 (log2 Values)	H3K4me2 3C1-2 (log2 Values)	H3K4me2 2I3-4 (log2 Values)	H3K4me2 3C5-6 (log2 Values)	H3K4me2 3C7-9 (log2 Values)	H3K4me2 3E8-9 (log2 Values)	H3K4me2 3F1-2 (log2 Values)	H3K4me2 2I7-8 (log2 Values)	H3K4me2 3F3-4 (log2 Values)	H3K4me2 3F9-G1 (log2 Values)
A	Partially Methylated	19	55	0.0978	410-585	81.35	73.66	3.45997	3.9609	6.81381	6.37339	7.08776	6.04285	4.86772	5.39869	4.52076	4.77671	4.34889	4.43398	5.03091	2.47964	8.22229	6.48045	5.91334	5.21867	8.15463	9.45376	8.98608	7.10325	6.03077	5.98069	4.71359	5.31868	7.23966	5.41871	5.04539	9.31706	4.58884	5.37361	2.11037	7.47483	8.3821	7.02314	6.50882	4.62945	4.75308	5.4664	4.46499	4.01003
B	Partially Methylated	22	25	0.5168	121 and 260-1030	58.865	51.55	4.58991	4.96883	6.79287	8.0997	9.07238	5.4599	7.29282	7.42357	7.6758	5.8631	4.86354	5.56172	5.9902	3.82056	9.04029	6.85407	5.98005	5.03112	7.43505	8.25637	8.61271	7.79309	5.96637	5.84982	5.90992	5.13018	7.67068	5.3616	7.14078	8.45932	5.57998	6.8536	4.41466	8.67207	9.24475	8.87362	7.86013	7.76202	7.3201	7.15045	4.41017	4.38006
C	Fully Methylated	36	54	0	345-700	97.16	79.58	1.35064	2.97518	5.81821	3.75991	6.3645	5.57341	5.31906	4.4772	5.90773	4.52044	3.01205	4.47827	3.71774	4.79517	8.84624	6.38691	5.637	5.33771	8.37354	8.52647	8.8545	7.48029	6.06987	6.25887	5.10804	5.12717	7.38628	5.12062	5.28872	7.95429	3.28751	4.20764	4.84008	5.64377	3.87332	4.2734	3.83439	4.18125	1.8373	6.93524	7.86042	3.52078
D	Fully Methylated	26	94	0	345-750	95.975	81.59	-1.6446	2.82608	6.28915	4.85398	7.17321	5.27304	4.04946	5.29992	4.80654	4.77368	3.15494	3.52641	4.34753	4.37558	8.08557	6.35381	6.33194	6.04163	7.97546	8.85983	8.74841	7.52542	5.35648	5.61131	5.03667	5.44998	7.66581	5.43503	5.01769	8.88837	3.89282	4.01074	3.48532	6.22902	6.02049	4.7162	5.99435	3.82848	4.75061	5.12031	4.74574	5.03509
E	Partially Methylated	17	36	1.1903	185, 240, 300	47.47	52.67	5.25664	4.85654	5.94145	8.4893	9.15859	5.80398	7.87179	6.95179	6.5839	5.99976	4.56479	6.16075	5.95242	2.78914	8.65775	6.81594	6.64307	6.00012	8.08096	7.46536	7.67717	6.67989	6.13406	6.29587	5.62485	5.14538	7.92915	5.6117	5.74528	8.13911	5.30895	6.51506	5.64905	9.13106	9.54283	8.80687	7.31155	6.27462	6.30809	6.68466	5.50739	5.2003
F	Fully Methylated	13	64	0	450-570	92.91	77.05	-0.323107	3.53449	5.42456	4.2378	6.0078	4.31321	3.95226	4.6988	4.84747	4.72692	2.94389	3.5816	3.24128	3.31517	8.74338	6.18118	5.82098	4.86998	7.86256	8.46547	8.26577	7.56678	5.80875	5.68537	5.58204	5.32571	8.00651	4.89416	5.29566	9.26028	5.95727	6.03552	5.12346	5.50696	6.14414	5.68895	5.43081	5.72915	6.08775	5.96119	4.50809	7.21679
G	Partially Methylated	35	82	0.2122	395-680	75.45	63.575	4.64225	5.38087	7.19769	7.42766	8.39545	5.40982	5.52443	5.79131	5.98578	5.03702	4.76654	5.66811	5.29327	4.47975	8.43925	6.73203	6.43083	5.23676	7.84663	8.08445	8.14148	6.81166	5.47035	5.24257	5.63446	5.38725	7.61337	5.83663	5.14746	8.53667	9.42193	9.25223	6.64702	8.0156	8.51996	7.97582	5.84899	8.3201	9.04666	7.39474	7.20414	9.61815
H	Partially Methylated	12	52	0.5136	133 and 350-1020	75.025	70.405	2.36675	2.82752	6.36848	6.90795	7.73913	5.4372	6.23965	6.50537	6.60874	5.7204	3.4787	5.40118	5.16412	4.12078	8.5739	7.43292	6.02737	5.83952	8.03086	8.24953	8.59752	7.22494	5.90292	6.03003	5.45759	5.09384	8.24627	6.64324	4.94453	8.84998	7.59908	3.53443	4.86789	9.65369	9.2301	8.72561	12.3492	6.4503	6.40006	8.40468	8.52887	5.91929
[truncated: 44 more columns]
