# Supplementary material for: Reciprocal changes in DNA methylation and hydroxymethylation and a broad repressive epigenetic switch characterize FMR1 transcriptional silencing in fragile X syndrome
Source: Clin Epigenetics. 2016 Feb 5;8:15. doi: 10.1186/s13148-016-0181-x (PMC4743126; doi:10.1186/s13148-016-0181-x)
Supplement: Additional file 6: Table S5. — This table summarizes linear regression analyses (p value, RSq, R) for the indicated molecular assay (5mC, 5hmC, histone PTMs). (XLSX 128 kb) [file 13148_2016_181_MOESM6_ESM.xlsx]

## Sheet: Readme
Supplementary Table 5 lists all data from the linear regression analysis of investigated epgienetics marks (5mC vs 5hmC illustrated in Figure 5D)
-Tab 5hmC vs 5mC:linear regression between 5mC (MeDIP qPCR and Pyrosequencing data) and 5hmC (hMeDIP qPCR data)
-Tab 5hmC vs 5mC:linear regression between 5mC (MeDIP qPCR and Pyrosequencing data) and the Post translational modifications H3K4me2, H3K9me2, H3K9me3, H4K20me1 (ChIP qPCR data)
-Tab 5hmC vs PTMs:linear regression between 5hmC (hMeDIP qPCR data) and the Post translational modifications H3K4me2, H3K9me2, H3K9me3, H4K20me1 (ChIP qPCR data)
Data used for the linear regression analyses are indicated Supplementary Table S1.

## Sheet: 5hmC vs 5mC
Linear regression analysis between 5mC and 5hmC
Y (numerical)	X (numerical)	p-value	RSq	R
5mC HsFMR1	5hmC 3C1-2	0.000475	0.886711	-0.941654
5mC HsFMR1	5hmC 3C7-9	0.00121	0.846121	-0.919848
5mC B3	5hmC 2I3-4	0.00125	0.844495	-0.918964
5mC HsFMR1	5hmC 2I7-8	0.00139	0.839053	-0.915998
5mC HsFMR1	5hmC 2I3-4	0.00149	0.835506	-0.91406
5mC B3	5hmC 3C1-2	0.00161	0.831074	-0.911633
5mC HsFMR1	5hmC 3E8-9	0.00172	0.82749	-0.909665
5mC B3	5hmC 3C7-9	0.0026	0.802746	-0.895961
5mC HsFMR1	5hmC 3G2-3	0.00272	0.799845	-0.89434
5mC B3	5hmC 3E8-9	0.00309	0.791314	-0.889558
5mC HsFMR1	5hmC 3F9-G1	0.00435	0.767095	-0.87584
5mC B3	5hmC 3F9-G1	0.00552	0.748634	-0.865237
5mC B3	5hmC 3G2-3	0.00616	0.739599	-0.859999
5mC B3	5hmC 2I7-8	0.00623	0.738657	-0.859452
5mC B3	5hmC 3E4-5	0.00655	0.734491	-0.857025
5mC B3	5hmC 3F3-4	0.00764	0.721056	-0.84915
5mC HsFMR1	5hmC 3E4-5	0.00844	0.712017	-0.843811
5mC B3	5hmC 3E6-7	0.0127	0.67227	-0.819921
5mC HsFMR1	5hmC 3F3-4	0.0164	0.64482	-0.803007
5mC B3	5hmC 3F1-2	0.0207	0.618284	-0.78631
5mC 3E4-5	5hmC 2I7-8	0.0238	0.601271	0.775417
5mC 2I7-8	5hmC 3F1-2	0.0311	0.566581	0.752716
5mC 3F3-4	5hmC 3F1-2	0.0372	0.542397	-0.736476
5mC 3E4-5	5hmC 3E8-9	0.0375	0.541343	0.73576
5mC 3E4-5	5hmC 3F9-G1	0.0376	0.540882	0.735447
5mC 3F3-4	5hmC 3H7-8	0.0388	0.536352	-0.732361
5mC 3F3-4	5hmC 3C7-9	0.0413	0.527468	-0.72627
5mC 3G4-5	5hmC 3F1-2	0.0425	0.523585	0.723592
5mC HsFMR1	5hmC 3E6-7	0.0475	0.50706	-0.712081
5mC HsFMR1	5hmC 3F1-2	0.0482	0.504985	-0.710623
5mC 2I3-4	5hmC 3F9-G1	0.0497	0.5005	-0.70746
5mC 2I3-4	5hmC 3C7-9	0.0507	0.497376	-0.705249
5mC 3G4-5	5hmC 3H7-8	0.0515	0.494909	0.703498
5mC 3E4-5	5hmC 3F1-2	0.0573	0.478514	0.691747
5mC 3E6-7	5hmC 2I3-4	0.0576	0.477681	0.691144
5mC 2I3-4	5hmC 3F1-2	0.0593	0.473266	-0.687943
5mC 2I3-4	5hmC 2I7-8	0.0631	0.463427	-0.680755
5mC 2I7-8	5hmC 3H7-8	0.0643	0.460525	0.67862
5mC 3E4-5	5hmC 3G2-3	0.0653	0.45807	0.676809
5mC 3E4-5	5hmC 3C1-2	0.0658	0.456832	0.675893
5mC 3E4-5	5hmC 3C7-9	0.068	0.451558	0.671981
5mC 2I7-8	5hmC 2I7-8	0.0773	0.430388	0.656039
5mC 3G4-5	5hmC 3E8-9	0.0814	0.421772	0.64944
5mC 3E6-7	5hmC 3C1-2	0.0902	0.404304	0.635849
5mC 3H7-8	5hmC 3F1-2	0.0932	0.398559	-0.631315
5mC 3G4-5	5hmC 3C7-9	0.0997	0.386731	0.621877
5mC 3E4-5	5hmC 2I3-4	0.103	0.381371	0.617552
5mC 3H7-8	5hmC 3C7-9	0.104	0.378905	-0.615553
5mC 2I3-4	5hmC 2I3-4	0.106	0.376557	-0.613642
5mC 2I7-8	5hmC 3E8-9	0.111	0.367955	0.606593
5mC 3E6-7	5hmC 3G2-3	0.12	0.353836	0.594841
5mC 3F3-4	5hmC 2I7-8	0.126	0.344004	-0.586519
5mC 3C1-2	5hmC 3E8-9	0.127	0.343286	-0.585906
5mC 3G4-5	5hmC 2I3-4	0.133	0.335299	0.57905
5mC 2I7-8	5hmC 2I3-4	0.135	0.331902	0.576109
5mC 2I7-8	5hmC 3C7-9	0.138	0.327432	0.572217
5mC 3E8-9	5hmC 3H7-8	0.142	0.322427	0.567827
5mC 3C5-6	5hmC 3E6-7	0.143	0.321774	-0.567251
5mC 3C7-9	5hmC 3F9-G1	0.144	0.319336	-0.565099
5mC 3G4-5	5hmC 2I7-8	0.146	0.316778	0.562831
5mC 3F3-4	5hmC 3F9-G1	0.147	0.316552	-0.56263
5mC 2I7-8	5hmC 3E6-7	0.15	0.311654	0.55826
5mC 2I7-8	5hmC 3F9-G1	0.151	0.311293	0.557937
5mC 3C7-9	5hmC 3E4-5	0.151	0.311254	-0.557901
5mC 3H7-8	5hmC 3F9-G1	0.154	0.307445	-0.554478
5mC 3F9-G1	5hmC 2I7-8	0.16	0.299975	0.547699
5mC 3E8-9	5hmC 3C7-9	0.162	0.297742	0.545657
5mC 3G2-3	5hmC 3F9-G1	0.167	0.291702	0.540094
5mC 2I3-4	5hmC 3E8-9	0.169	0.288878	-0.537473
5mC 3G4-5	5hmC 3E6-7	0.171	0.287119	0.535835
5mC 3C5-6	5hmC 3F9-G1	0.171	0.28685	-0.535584
5mC 3G2-3	5hmC 2I7-8	0.178	0.279533	0.528709
5mC 3G4-5	5hmC 3F3-4	0.18	0.277385	0.526673
5mC 3E4-5	5hmC 3E4-5	0.181	0.276636	0.525962
5mC 3C1-2	5hmC 3E6-7	0.183	0.273726	-0.523189
5mC 2I3-4	5hmC 3C1-2	0.185	0.271576	-0.52113
5mC 3C5-6	5hmC 2I7-8	0.189	0.26734	-0.51705
5mC 2I7-8	5hmC 3C1-2	0.192	0.265227	0.515002
5mC 3G2-3	5hmC 3G2-3	0.193	0.263853	0.513666
5mC 3G2-3	5hmC 3C1-2	0.197	0.259517	0.509428
5mC 3C5-6	5hmC 2I3-4	0.201	0.256202	-0.506164
5mC 2I3-4	5hmC 3H7-8	0.201	0.255647	-0.505615
5mC 3H7-8	5hmC 3H7-8	0.202	0.254609	-0.504588
5mC 3E6-7	5hmC 3F3-4	0.204	0.252813	0.502805
5mC 3E6-7	5hmC 3E8-9	0.207	0.250107	0.500107
5mC 3G4-5	5hmC 3G2-3	0.207	0.249921	0.499921
5mC 3E6-7	5hmC 3E6-7	0.208	0.248766	0.498764
5mC 3C1-2	5hmC 2I3-4	0.209	0.248478	-0.498476
5mC 3C5-6	5hmC 3C1-2	0.211	0.246547	-0.496535
5mC 3C7-9	5hmC 3C1-2	0.211	0.246451	-0.496438
5mC 3E6-7	5hmC 2I7-8	0.213	0.244159	0.494125
5mC 3G2-3	5hmC 3E8-9	0.213	0.244004	0.493967
5mC 3E6-7	5hmC 3F9-G1	0.217	0.240763	0.490676
5mC 3E8-9	5hmC 3G4-5	0.22	0.237929	-0.48778
5mC 3F9-G1	5hmC 3C5-6	0.221	0.236918	-0.486742
5mC 3G4-5	5hmC 3C1-2	0.23	0.229631	0.479198
5mC 3C1-2	5hmC 3F3-4	0.235	0.225431	-0.474796
5mC 3C5-6	5hmC 3C7-9	0.235	0.225038	-0.474382
5mC B3	5hmC 3H7-8	0.237	0.223428	-0.472682
5mC 3C1-2	5hmC 3C1-2	0.239	0.222056	-0.471228
5mC 3C1-2	5hmC 3F1-2	0.239	0.221952	-0.471118
5mC 3F1-2	5hmC 3B8-9	0.241	0.21972	-0.468743
5mC 2I3-4	5hmC 3E4-5	0.243	0.218039	-0.466947
5mC 3F3-4	5hmC 3E8-9	0.248	0.214513	-0.463155
5mC 3C7-9	5hmC 3C5-6	0.249	0.2135	-0.462061
5mC 3C1-2	5hmC 2I7-8	0.252	0.210991	-0.459337
5mC 3E8-9	5hmC 3E4-5	0.254	0.209753	0.457988
5mC 2I3-4	5hmC 3E6-7	0.255	0.208895	-0.45705
5mC 3F1-2	5hmC 3C7-9	0.256	0.208404	0.456513
5mC 3G4-5	5hmC 3E4-5	0.258	0.206672	0.454612
5mC 3B8-9	5hmC 3H7-8	0.258	0.206633	-0.454569
5mC 3C7-9	5hmC 3F3-4	0.268	0.199197	-0.446315
5mC 3F3-4	5hmC 3E4-5	0.279	0.190881	-0.4369
5mC HsFMR1	5hmC 3G4-5	0.28	0.189975	0.435862
5mC 3F1-2	5hmC 3C5-6	0.283	0.188359	0.434003
5mC 3C7-9	5hmC 3E6-7	0.284	0.187359	-0.43285
5mC 3G2-3	5hmC 2I3-4	0.284	0.187207	0.432674
5mC 3G2-3	5hmC 3B8-9	0.291	0.182712	0.427448
5mC 3H7-8	5hmC 3G4-5	0.293	0.180925	-0.425353
5mC 3C7-9	5hmC 3G2-3	0.298	0.177791	-0.421652
5mC HsFMR1	5hmC 3C5-6	0.302	0.175367	-0.418769
5mC 3H7-8	5hmC 2I3-4	0.304	0.17403	-0.417169
5mC 3C5-6	5hmC 3E4-5	0.309	0.170551	-0.412978
5mC 2I3-4	5hmC 3G2-3	0.31	0.169791	-0.412057
5mC 2I7-8	5hmC 3E4-5	0.312	0.169071	0.411183
5mC 3G4-5	5hmC 3F9-G1	0.314	0.167334	0.409064
5mC 3C1-2	5hmC 3G2-3	0.319	0.164649	-0.40577
5mC 3C7-9	5hmC 2I3-4	0.33	0.157892	-0.397356
5mC 3E6-7	5hmC 3C7-9	0.336	0.154406	0.392945
5mC 3H7-8	5hmC 3E4-5	0.345	0.148967	-0.385963
5mC 3E4-5	5hmC 3F3-4	0.348	0.147054	0.383476
5mC 3C5-6	5hmC 3E8-9	0.35	0.14592	-0.381995
5mC 2I7-8	5hmC 3F3-4	0.352	0.144991	0.380777
5mC 2I7-8	5hmC 3G2-3	0.353	0.144454	0.380071
5mC 3E4-5	5hmC 3B8-9	0.353	0.144371	0.379961
5mC 3E8-9	5hmC 3C5-6	0.356	0.142889	0.378007
5mC 3G2-3	5hmC 3C7-9	0.36	0.140834	0.375278
5mC 3B8-9	5hmC 3C5-6	0.365	0.138106	0.371627
5mC 3G2-3	5hmC 3F1-2	0.366	0.137463	0.37076
5mC 2I7-8	5hmC 3C5-6	0.37	0.135334	-0.367877
5mC 3C1-2	5hmC 3B8-9	0.371	0.134745	-0.367076
5mC 3E8-9	5hmC 3F9-G1	0.373	0.133986	0.366042
5mC 3E6-7	5hmC 3H7-8	0.373	0.133684	-0.365629
5mC 3F9-G1	5hmC 3B8-9	0.376	0.1321	-0.363456
5mC 3E6-7	5hmC 3E4-5	0.38	0.129883	0.360393
5mC 3F9-G1	5hmC 3E8-9	0.381	0.129485	0.359841
5mC B3	5hmC 3B8-9	0.383	0.128746	-0.358812
5mC 3E4-5	5hmC 3C5-6	0.386	0.127014	0.35639
5mC 3F1-2	5hmC 3H7-8	0.397	0.121523	0.348602
5mC 3C7-9	5hmC 3H7-8	0.404	0.118171	0.34376
5mC 3H7-8	5hmC 3C5-6	0.407	0.116851	-0.341835
5mC 3C5-6	5hmC 3F3-4	0.409	0.116093	-0.340724
5mC 3E8-9	5hmC 3F1-2	0.41	0.115752	0.340223
5mC 3E8-9	5hmC 2I7-8	0.412	0.114537	0.338434
5mC HsFMR1	5hmC 3H7-8	0.416	0.112606	-0.335569
5mC 3G2-3	5hmC 3C5-6	0.42	0.110845	0.332934
5mC 3F9-G1	5hmC 3F1-2	0.421	0.110409	0.332278
5mC 3C7-9	5hmC 3C7-9	0.427	0.107906	-0.328491
5mC 3C1-2	5hmC 3H7-8	0.429	0.106914	-0.326977
5mC 3C1-2	5hmC 3C5-6	0.43	0.106788	0.326784
5mC 3F3-4	5hmC 3G2-3	0.437	0.103715	-0.322047
5mC 3C5-6	5hmC 3G2-3	0.437	0.103383	-0.321532
5mC 3B8-9	5hmC 2I7-8	0.439	0.102675	0.320429
5mC 3G2-3	5hmC 3E4-5	0.445	0.100106	0.316395
5mC B3	5hmC 3C5-6	0.447	0.099504	-0.315443
5mC 3C7-9	5hmC 3G4-5	0.448	0.0987547	0.314253
5mC 3C5-6	5hmC 3F1-2	0.455	0.095913	-0.309698
5mC 3F1-2	5hmC 3G4-5	0.464	0.0923942	-0.303964
5mC 2I3-4	5hmC 3F3-4	0.466	0.091565	-0.302597
5mC 3B8-9	5hmC 3E6-7	0.469	0.0906627	-0.301103
5mC B3	5hmC 3G4-5	0.469	0.0904527	0.300754
5mC 3H7-8	5hmC 2I7-8	0.471	0.0896453	-0.299408
5mC 3E8-9	5hmC 3B8-9	0.472	0.0893643	-0.298939
5mC 3F3-4	5hmC 2I3-4	0.473	0.0889045	-0.298169
5mC 3F3-4	5hmC 3C1-2	0.476	0.0876931	-0.29613
5mC HsFMR1	5hmC 3B8-9	0.479	0.0866941	-0.294439
5mC 3E6-7	5hmC 3B8-9	0.484	0.0846813	0.291
5mC 3F1-2	5hmC 3E6-7	0.497	0.0799353	-0.282728
5mC 3B8-9	5hmC 2I3-4	0.498	0.0798119	0.28251
5mC 3F3-4	5hmC 3C5-6	0.5	0.0791178	-0.281279
5mC 3H7-8	5hmC 3G2-3	0.504	0.0776203	-0.278604
5mC 3B8-9	5hmC 3G2-3	0.505	0.0774457	0.278291
5mC 3F1-2	5hmC 2I7-8	0.508	0.0760906	0.275845
5mC 3C1-2	5hmC 3C7-9	0.549	0.0630396	-0.251077
5mC 3C7-9	5hmC 2I7-8	0.556	0.0608539	-0.246686
5mC 3C7-9	5hmC 3B8-9	0.557	0.0605918	-0.246154
5mC 3H7-8	5hmC 3E8-9	0.557	0.0605138	-0.245996
5mC 3B8-9	5hmC 3E8-9	0.561	0.0593812	0.243683
5mC 3H7-8	5hmC 3E6-7	0.561	0.0593352	-0.243588
5mC 3F9-G1	5hmC 3C7-9	0.564	0.0584224	0.241707
5mC 3F1-2	5hmC 3F1-2	0.568	0.0572498	0.239269
5mC 3E6-7	5hmC 3C5-6	0.571	0.0564199	0.237529
5mC 3B8-9	5hmC 3C7-9	0.579	0.0541296	0.232658
5mC 3C5-6	5hmC 3G4-5	0.58	0.0539137	0.232193
5mC 3E8-9	5hmC 3E8-9	0.582	0.0533422	0.230959
5mC 3C1-2	5hmC 3E4-5	0.589	0.0514386	-0.226801
5mC 3G2-3	5hmC 3F3-4	0.595	0.0498145	0.223192
5mC 3F9-G1	5hmC 3H7-8	0.6	0.0486507	0.220569
5mC 3C5-6	5hmC 3H7-8	0.615	0.0447555	-0.211555
5mC 3C1-2	5hmC 3F9-G1	0.617	0.0443865	-0.210681
5mC 3F9-G1	5hmC 3C1-2	0.618	0.0441027	0.210006
5mC 3G2-3	5hmC 3H7-8	0.618	0.0439325	-0.209601
5mC 3F9-G1	5hmC 3F9-G1	0.622	0.0429555	0.207257
5mC 3F1-2	5hmC 3F9-G1	0.623	0.0428474	0.206996
5mC 3F3-4	5hmC 3B8-9	0.625	0.0423874	0.205882
5mC 3H7-8	5hmC 3C1-2	0.632	0.0407401	-0.201842
5mC 3F9-G1	5hmC 3F3-4	0.64	0.0389087	-0.197253
5mC 3E8-9	5hmC 3G2-3	0.64	0.0388667	0.197146
5mC 3H7-8	5hmC 3F3-4	0.648	0.0370638	-0.19252
5mC 3E8-9	5hmC 3C1-2	0.648	0.0370456	0.192472
5mC 3B8-9	5hmC 3C1-2	0.659	0.0346956	0.186268
5mC 3C7-9	5hmC 3E8-9	0.666	0.0331622	-0.182105
5mC 3C5-6	5hmC 3B8-9	0.67	0.0322692	0.179636
5mC 3C5-6	5hmC 3C5-6	0.674	0.0316279	0.177842
5mC 3B8-9	5hmC 3F9-G1	0.675	0.031272	0.176839
5mC 3E4-5	5hmC 3H7-8	0.684	0.0294918	0.171732
5mC 3F9-G1	5hmC 2I3-4	0.685	0.0293821	0.171412
5mC 3E6-7	5hmC 3F1-2	0.695	0.0274207	0.165592
5mC 3F1-2	5hmC 3E4-5	0.696	0.0272888	0.165193
5mC 2I3-4	5hmC 3B8-9	0.705	0.0256868	0.160271
5mC 3G2-3	5hmC 3G4-5	0.717	0.0235667	0.153515
5mC 3E6-7	5hmC 3G4-5	0.724	0.0222727	-0.14924
5mC 3E8-9	5hmC 3F3-4	0.727	0.0217514	0.147484
5mC 3G4-5	5hmC 3B8-9	0.735	0.0205516	0.143358
5mC 3F9-G1	5hmC 3E6-7	0.736	0.0203669	-0.142713
5mC 3F1-2	5hmC 3F3-4	0.75	0.0182095	-0.134943
5mC 3F1-2	5hmC 3E8-9	0.751	0.0180793	0.134459
5mC 3E4-5	5hmC 3E6-7	0.755	0.017536	0.132423
5mC 2I7-8	5hmC 3G4-5	0.778	0.0143092	0.119621
5mC 3B8-9	5hmC 3F3-4	0.802	0.0113249	-0.106419
5mC 2I3-4	5hmC 3G4-5	0.808	0.0105926	-0.10292
5mC 3F3-4	5hmC 3F3-4	0.809	0.0105343	-0.102637
5mC 3G4-5	5hmC 3G4-5	0.811	0.0103081	-0.101529
5mC 3E8-9	5hmC 2I3-4	0.815	0.00981974	0.0990946
5mC 3B8-9	5hmC 3E4-5	0.817	0.00960016	-0.0979804
5mC 3F1-2	5hmC 3G2-3	0.829	0.00842171	0.0917699
5mC 3B8-9	5hmC 3G4-5	0.837	0.0075935	0.0871407
5mC 3F9-G1	5hmC 3E4-5	0.843	0.0070837	-0.0841647
5mC 2I3-4	5hmC 3C5-6	0.844	0.00700216	0.0836789
5mC 3E4-5	5hmC 3G4-5	0.868	0.00499154	0.0706508
5mC 3B8-9	5hmC 3B8-9	0.869	0.00493968	-0.0702828
5mC 3H7-8	5hmC 3B8-9	0.875	0.00445094	0.0667154
5mC 3F9-G1	5hmC 3G2-3	0.879	0.00422086	0.0649681
5mC 3E8-9	5hmC 3E6-7	0.882	0.00400233	0.063264
5mC 3G4-5	5hmC 3C5-6	0.904	0.00264901	0.0514686
5mC 3B8-9	5hmC 3F1-2	0.907	0.00246266	0.0496252
5mC 3G2-3	5hmC 3E6-7	0.933	0.00126512	-0.0355685
5mC 3C7-9	5hmC 3F1-2	0.94	0.00101991	0.0319361
5mC 3F3-4	5hmC 3E6-7	0.966	0.000330853	0.0181894
5mC 3C1-2	5hmC 3G4-5	0.97	0.000253972	0.0159365
5mC 3F3-4	5hmC 3G4-5	0.974	0.000196839	0.0140299
5mC 3F1-2	5hmC 3C1-2	0.974	0.000190272	0.0137939
5mC 2I7-8	5hmC 3B8-9	0.975	0.000178718	0.0133685
5mC 3F1-2	5hmC 2I3-4	0.984	7.17393e-05	0.0084699
5mC 3F9-G1	5hmC 3G4-5	0.985	6.74912e-05	0.0082153

## Sheet: 5mC vs PTMs
Linear regression analysis between 5mC and PTMs (H3K4me2, H3K9me2, H3K9me3, H4K20me1)
Y (numerical)	X (numerical)	p-value	RSq	R
5mC 3E4-5	H3K4me2 3C1-2	0.00162	0.8307	0.911428
5mC 3E4-5	H3K4me2 3C7-9	0.00232	0.810022	0.900012
5mC HsFMR1	H3K4me2 3C5-6	0.00286	0.796663	-0.89256
5mC B3	H3K4me2 3C5-6	0.00638	0.736649	-0.858283
5mC 3G2-3	H3K9me3 3G4-5	0.00731	0.724925	0.851425
5mC 3G2-3	H3K4me2 3C7-9	0.00748	0.722974	0.850279
5mC HsFMR1	H3K4me2 2I3-4	0.00751	0.722527	-0.850016
5mC 2I3-4	H3K4me2 3B8-9	0.00786	0.71852	-0.847656
5mC 2I3-4	H3K9me3 3E8-9	0.00818	0.714882	-0.845507
5mC HsFMR1	H3K4me2 3C1-2	0.00922	0.703837	-0.83895
5mC 2I7-8	H3K4me2 3E8-9	0.0113	0.684545	0.827372
5mC 2I3-4	H3K9me3 3F9-G1	0.0117	0.680814	-0.825114
5mC 3G2-3	H4K20me1 3C1-2	0.0123	0.675479	0.821875
5mC 3E4-5	H3K9me3 3G4-5	0.013	0.669992	0.81853
5mC 3G2-3	H3K9me2 3C7-9	0.0131	0.668812	0.81781
5mC 3E4-5	H3K4me2 2I7-8	0.0133	0.667697	0.817127
5mC 3G2-3	H3K9me3 3E4-5	0.0142	0.66016	0.812502
5mC B3	H4K20me1 3E8-9	0.0159	0.648334	-0.805192
5mC HsFMR1	H4K20me1 3E8-9	0.0177	0.636416	-0.797757
5mC 2I7-8	H3K9me3 3F9-G1	0.018	0.634518	0.796566
5mC 3E4-5	H4K20me1 3C5-6	0.0184	0.631561	0.794708
5mC 3G2-3	H4K20me1 2I3-4	0.0195	0.624903	0.790508
5mC 3C5-6	H3K9me2 3B8-9	0.0196	0.624309	-0.790132
5mC 3E4-5	H3K4me2 3C5-6	0.0207	0.61791	0.786073
5mC 3C5-6	H4K20me1 3G4-5	0.021	0.616099	-0.78492
5mC 3G2-3	H3K4me2 3C1-2	0.0219	0.611102	0.78173
5mC B3	H3K4me2 2I3-4	0.0221	0.610126	-0.781106
5mC 3G2-3	H3K4me2 3G4-5	0.023	0.605106	0.777886
5mC B3	H4K20me1 3C7-9	0.0237	0.601339	-0.77546
5mC 3G2-3	H3K9me2 3C5-6	0.0254	0.59281	-0.769941
5mC 3F1-2	H3K4me2 3F9-G1	0.0265	0.587771	-0.766662
5mC B3	H3K4me2 3E8-9	0.0265	0.587562	-0.766526
5mC 2I3-4	H3K9me2 3B8-9	0.0293	0.574489	-0.757951
5mC B3	H3K4me2 3C1-2	0.0317	0.564245	-0.751162
5mC 3C5-6	H3K4me2 3B8-9	0.0317	0.564107	-0.751071
5mC 2I7-8	H3K9me3 3E8-9	0.0346	0.552317	0.743181
5mC 3C7-9	H4K20me1 3C1-2	0.035	0.550594	-0.74202
5mC B3	H4K20me1 3F9-G1	0.0361	0.546515	-0.739267
5mC 3E6-7	H4K20me1 3C1-2	0.0366	0.544626	0.737988
5mC 2I7-8	H3K4me2 3B8-9	0.0377	0.540434	0.735142
5mC 3E4-5	H4K20me1 3E8-9	0.038	0.539388	0.73443
5mC 3E4-5	H3K4me2 3G4-5	0.0384	0.537812	0.733357
5mC 2I3-4	H3K9me3 3B8-9	0.0392	0.534935	-0.731393
5mC 3E4-5	H3K9me2 3C5-6	0.041	0.528649	-0.727083
5mC 3E4-5	H3K9me3 3E4-5	0.0417	0.526259	0.725437
5mC 3C1-2	H3K4me2 3F1-2	0.0417	0.526081	-0.725314
5mC 3F9-G1	H3K9me3 3B8-9	0.0431	0.521482	0.722137
5mC 3E4-5	H4K20me1 2I3-4	0.044	0.51831	0.719937
5mC 3F9-G1	H3K9me3 3C7-9	0.0441	0.518118	0.719804
5mC HsFMR1	H4K20me1 3C5-6	0.0461	0.511419	-0.715135
5mC 3G2-3	H3K9me2 3E8-9	0.0474	0.50732	-0.712264
5mC 2I7-8	H3K9me3 3E6-7	0.0479	0.505917	0.711279
5mC 3E4-5	H3K4me2 2I3-4	0.0484	0.504411	0.710219
5mC 2I7-8	H4K20me1 3F9-G1	0.0489	0.502812	0.709092
5mC 3G2-3	H3K9me2 2I3-4	0.0504	0.498381	-0.705961
5mC HsFMR1	H4K20me1 3F1-2	0.0519	0.4939	-0.702781
5mC 3G2-3	H4K20me1 3C5-6	0.0539	0.488026	0.698589
5mC 2I3-4	H3K9me3 3F3-4	0.0558	0.482815	-0.694849
5mC 3F9-G1	H3K9me2 3F3-4	0.0568	0.48003	-0.692842
5mC 3C7-9	H4K20me1 2I3-4	0.0585	0.475472	-0.689545
5mC 3G2-3	H3K9me3 3C7-9	0.0603	0.47067	0.686054
5mC 3E4-5	H3K9me3 3C7-9	0.0609	0.468995	0.684832
5mC 2I3-4	H3K9me3 3C1-2	0.0611	0.46868	-0.684602
5mC 3C1-2	H3K4me2 3E8-9	0.0617	0.467083	-0.683434
5mC 2I7-8	H3K4me2 3F1-2	0.0619	0.466578	0.683065
5mC 2I3-4	H3K9me3 3G2-3	0.0626	0.464643	-0.681647
5mC 3G2-3	H3K9me2 2I7-8	0.0642	0.460686	-0.678739
5mC 3F3-4	H3K4me2 2I7-8	0.0645	0.459865	-0.678133
5mC B3	H4K20me1 3F1-2	0.0647	0.459383	-0.677778
5mC 3H7-8	H3K9me3 3F3-4	0.0655	0.457364	-0.676287
5mC HsFMR1	H4K20me1 3C7-9	0.0656	0.457145	-0.676125
5mC 3C7-9	H3K9me2 3B8-9	0.0667	0.454623	-0.674257
5mC 3G2-3	H3K4me2 2I7-8	0.0668	0.454227	0.673963
5mC 2I7-8	H3K9me3 3B8-9	0.0707	0.445151	0.667197
5mC 3G2-3	H4K20me1 3E4-5	0.0727	0.440579	-0.663762
5mC 3F9-G1	H3K4me2 3C7-9	0.073	0.439875	0.66323
5mC 3E4-5	H3K9me2 3E8-9	0.0739	0.437737	-0.661617
5mC 3E4-5	H4K20me1 3C1-2	0.0754	0.434554	0.659207
5mC 2I3-4	H3K9me3 3E6-7	0.0759	0.433523	-0.658425
5mC 3E4-5	H4K20me1 3B8-9	0.0769	0.431346	-0.656769
5mC 2I3-4	H4K20me1 3F3-4	0.0775	0.430052	-0.655783
5mC B3	H4K20me1 3C5-6	0.0788	0.427133	-0.653554
5mC 3H7-8	H4K20me1 3F3-4	0.0793	0.426048	-0.652724
5mC 3F9-G1	H3K9me2 2I7-8	0.0799	0.42486	-0.651813
5mC 3E4-5	H3K9me2 2I7-8	0.0823	0.419955	-0.648039
5mC HsFMR1	H3K4me2 3E8-9	0.084	0.416473	-0.645347
5mC 3E6-7	H4K20me1 2I3-4	0.084	0.416365	0.645264
5mC 3C7-9	H4K20me1 3G2-3	0.0878	0.408856	-0.639418
5mC 3F9-G1	H3K9me3 3C1-2	0.0885	0.407563	0.638407
5mC 3F9-G1	H3K9me3 3G4-5	0.0886	0.40727	0.638177
5mC 3E4-5	H3K9me2 2I3-4	0.0887	0.407192	-0.638116
5mC 3B8-9	H4K20me1 2I3-4	0.0903	0.403946	0.635567
5mC 3E4-5	H3K9me2 3F3-4	0.0909	0.402849	-0.634704
5mC 3F9-G1	H3K9me2 3G2-3	0.0911	0.402451	-0.63439
5mC 3E6-7	H4K20me1 3C7-9	0.0924	0.400079	0.632518
5mC 3E4-5	H4K20me1 3F1-2	0.0938	0.397531	0.6305
5mC B3	H3K4me2 3F1-2	0.0947	0.395811	-0.629135
5mC 3G2-3	H3K9me2 3F3-4	0.0949	0.395395	-0.628804
5mC 3C5-6	H3K9me3 3E8-9	0.0963	0.392877	-0.626799
5mC 2I3-4	H3K9me3 2I7-8	0.1	0.385616	-0.62098
5mC 3E4-5	H4K20me1 3F3-4	0.101	0.38493	0.620427
5mC 3G2-3	H3K4me2 3F3-4	0.101	0.384176	0.61982
5mC 3B8-9	H3K9me2 3G2-3	0.104	0.380009	-0.616448
5mC HsFMR1	H4K20me1 3F9-G1	0.104	0.378558	-0.615271
5mC 2I7-8	H3K9me3 3C1-2	0.106	0.376546	0.613633
5mC 3F1-2	H3K4me2 3F1-2	0.107	0.374696	-0.612124
5mC 3F3-4	H4K20me1 2I7-8	0.112	0.365968	-0.604953
5mC 3F1-2	H3K9me2 3F9-G1	0.114	0.362546	-0.602118
5mC 3E4-5	H4K20me1 3E4-5	0.114	0.362477	-0.60206
5mC 3G2-3	H3K4me2 3C5-6	0.115	0.36147	0.601224
5mC 2I3-4	H3K4me2 3E8-9	0.115	0.361138	-0.600948
5mC 3H7-8	H3K9me3 3F9-G1	0.116	0.359414	-0.599512
5mC 3F9-G1	H3K9me2 3E8-9	0.117	0.358045	-0.598368
5mC B3	H3K4me2 3E6-7	0.119	0.355548	-0.596279
5mC 3H7-8	H3K9me3 3E8-9	0.119	0.355421	-0.596172
5mC 3G2-3	H3K4me2 2I3-4	0.12	0.353575	0.594622
5mC 3G2-3	H4K20me1 3F3-4	0.123	0.349012	0.590772
5mC 3G2-3	H3K4me2 3E4-5	0.125	0.34649	0.588634
5mC 3F9-G1	H3K9me2 3C5-6	0.125	0.345683	-0.587948
5mC 2I3-4	H4K20me1 3F9-G1	0.126	0.344967	-0.587339
5mC 3B8-9	H3K9me2 2I7-8	0.126	0.344263	-0.586739
5mC 3E4-5	H4K20me1 3G2-3	0.126	0.344114	0.586613
5mC 2I7-8	H3K4me2 3C5-6	0.127	0.343736	0.58629
5mC 3G4-5	H3K9me2 3C7-9	0.127	0.34369	-0.586251
5mC 2I3-4	H3K4me2 2I7-8	0.129	0.340464	-0.583493
5mC 3F1-2	H3K4me2 3G2-3	0.131	0.337582	-0.581018
5mC 2I7-8	H3K9me2 3B8-9	0.132	0.336401	0.580001
5mC 3G4-5	H4K20me1 3C7-9	0.132	0.335872	0.579545
5mC 3E8-9	H3K4me2 3F9-G1	0.132	0.335855	-0.57953
5mC 3F9-G1	H3K9me3 3E8-9	0.133	0.3351	0.578878
5mC 2I3-4	H4K20me1 3G4-5	0.133	0.334068	-0.577986
5mC 3E4-5	H3K9me2 3C7-9	0.134	0.333681	0.577651
5mC 3F1-2	H3K4me2 3E4-5	0.135	0.33185	-0.576064
5mC 3G2-3	H4K20me1 3E8-9	0.136	0.330857	0.575202
5mC 3C5-6	H3K9me3 3F9-G1	0.137	0.32966	-0.57416
5mC 3C7-9	H3K9me3 3F1-2	0.138	0.328091	-0.572793
5mC 2I7-8	H3K4me2 2I7-8	0.141	0.323411	0.568692
5mC 3G2-3	H4K20me1 3B8-9	0.141	0.323375	-0.56866
5mC 3C7-9	H4K20me1 3F3-4	0.142	0.322236	-0.567658
5mC 3F1-2	H3K9me2 3E6-7	0.143	0.321488	-0.566999
5mC 3F1-2	H3K9me2 3G4-5	0.143	0.32143	-0.566948
5mC 3C5-6	H3K4me2 3E6-7	0.143	0.320804	-0.566396
5mC 3H7-8	H3K9me3 3G2-3	0.143	0.320646	-0.566257
5mC 3C1-2	H4K20me1 3C7-9	0.146	0.31679	-0.562841
5mC 3E6-7	H3K4me2 3F1-2	0.147	0.316552	0.562629
5mC 3C5-6	H3K4me2 3F1-2	0.148	0.314528	-0.560828
5mC 3F1-2	H3K9me2 3E4-5	0.148	0.31437	-0.560687
5mC HsFMR1	H3K4me2 3F1-2	0.148	0.314113	-0.560457
5mC B3	H3K9me2 3E6-7	0.151	0.310871	-0.557558
5mC 3F9-G1	H4K20me1 3E4-5	0.151	0.310828	-0.55752
5mC B3	H4K20me1 3G2-3	0.151	0.310726	-0.557428
5mC 3H7-8	H3K9me3 2I7-8	0.152	0.309241	-0.556094
5mC 3E4-5	H3K9me3 3E6-7	0.153	0.308979	0.555859
5mC 3G2-3	H4K20me1 3F1-2	0.153	0.308815	0.555712
5mC 3G4-5	H4K20me1 3F9-G1	0.153	0.308337	0.555281
5mC HsFMR1	H4K20me1 2I3-4	0.155	0.306299	-0.553442
5mC 3B8-9	H3K9me2 3F1-2	0.155	0.305438	-0.552665
5mC 3E8-9	H3K9me3 2I3-4	0.156	0.30446	-0.551779
5mC 3E6-7	H3K4me2 2I3-4	0.157	0.302922	0.550384
5mC 3F9-G1	H3K9me2 3B8-9	0.162	0.297665	0.545587
5mC HsFMR1	H3K9me3 3F1-2	0.162	0.297521	-0.545455
5mC 2I7-8	H3K4me2 3E6-7	0.163	0.296513	0.54453
5mC 2I7-8	H3K4me2 3E4-5	0.163	0.296026	0.544083
5mC 2I7-8	H4K20me1 3E8-9	0.164	0.295714	0.543796
5mC 3C7-9	H4K20me1 3C5-6	0.165	0.294368	-0.542557
5mC 3C5-6	H4K20me1 3C1-2	0.166	0.293323	-0.541593
5mC 3G2-3	H4K20me1 3G2-3	0.166	0.292455	0.540791
5mC 3F1-2	H3K4me2 3E6-7	0.167	0.291857	-0.540238
5mC 3C7-9	H3K9me2 3E4-5	0.167	0.291792	-0.540178
5mC 3C5-6	H3K4me2 3F9-G1	0.167	0.291714	-0.540105
5mC 3E4-5	H3K4me2 3E8-9	0.169	0.289961	0.53848
5mC 3B8-9	H4K20me1 3C1-2	0.169	0.289748	0.538283
5mC 3E4-5	H3K4me2 3F3-4	0.171	0.287426	0.536122
5mC 3G2-3	H3K9me3 3E6-7	0.172	0.285976	0.534768
5mC 3C7-9	H3K4me2 3G4-5	0.174	0.28396	-0.532879
5mC B3	H3K9me3 3F1-2	0.175	0.282661	-0.531658
5mC 3B8-9	H3K9me2 3G4-5	0.175	0.282434	-0.531446
5mC 3E4-5	H3K4me2 3E4-5	0.176	0.282059	0.531092
5mC 3F3-4	H3K9me3 3G4-5	0.176	0.281965	-0.531004
5mC 3C5-6	H4K20me1 3F9-G1	0.177	0.280842	-0.529945
5mC 3C5-6	H3K4me2 3E8-9	0.177	0.280785	-0.529891
5mC 3G2-3	H4K20me1 3E6-7	0.179	0.278298	-0.527539
5mC 3F9-G1	H3K4me2 3G4-5	0.179	0.2781	0.527352
5mC 3C5-6	H4K20me1 3C7-9	0.179	0.278019	-0.527275
5mC 3B8-9	H4K20me1 3F9-G1	0.18	0.277765	-0.527034
5mC 3F9-G1	H3K9me3 3F9-G1	0.181	0.276293	0.525636
5mC 3C5-6	H3K9me3 3E6-7	0.183	0.274272	-0.52371
5mC 3F1-2	H3K9me2 3F1-2	0.183	0.273886	-0.523342
5mC 3H7-8	H4K20me1 3C5-6	0.184	0.273147	-0.522634
5mC 3C5-6	H3K9me2 3E4-5	0.184	0.272885	-0.522384
5mC 3G2-3	H3K9me3 3F1-2	0.185	0.271993	0.52153
5mC HsFMR1	H4K20me1 3G2-3	0.186	0.270941	-0.52052
5mC 3H7-8	H3K9me2 3C7-9	0.186	0.270524	0.520119
5mC 3H7-8	H3K4me2 3B8-9	0.186	0.270466	-0.520063
5mC 2I3-4	H3K4me2 3G4-5	0.186	0.270404	-0.520004
5mC 2I3-4	H3K4me2 3C5-6	0.188	0.268713	-0.518375
5mC B3	H3K9me2 3E4-5	0.189	0.26757	-0.517271
5mC 3F9-G1	H3K9me3 3E4-5	0.189	0.267385	0.517092
5mC 3C5-6	H3K9me3 3F1-2	0.189	0.267348	-0.517057
5mC 3G2-3	H3K9me2 3G2-3	0.19	0.26715	-0.516866
5mC 3C5-6	H3K9me2 3C1-2	0.193	0.264186	-0.51399
5mC 3F9-G1	H3K9me3 2I3-4	0.194	0.262235	0.512089
5mC 3B8-9	H3K9me2 3E8-9	0.197	0.259385	-0.509298
5mC 3E4-5	H3K9me2 3G2-3	0.198	0.259126	-0.509044
5mC 3F9-G1	H3K9me3 2I7-8	0.198	0.25859	0.508517
5mC 2I3-4	H3K9me3 3G4-5	0.199	0.258045	-0.507981
5mC 2I3-4	H3K9me3 3C7-9	0.202	0.254993	-0.504968
5mC 3G2-3	H3K9me2 3C1-2	0.202	0.254405	-0.504386
5mC 3F3-4	H4K20me1 3C5-6	0.205	0.252308	-0.502303
5mC 3C1-2	H3K4me2 3E6-7	0.205	0.251692	-0.501689
5mC 3C5-6	H3K9me3 3G2-3	0.206	0.251227	-0.501225
5mC 3C7-9	H4K20me1 3E8-9	0.206	0.251177	-0.501176
5mC 3F3-4	H3K9me3 3C7-9	0.207	0.249977	-0.499977
5mC 3F9-G1	H4K20me1 3C1-2	0.208	0.248615	0.498613
5mC 2I3-4	H4K20me1 3C1-2	0.209	0.248308	-0.498306
5mC 3E4-5	H3K9me3 3F1-2	0.209	0.248045	0.498041
5mC 3E6-7	H3K4me2 3C1-2	0.211	0.245928	0.495911
5mC 2I7-8	H3K9me3 3F3-4	0.214	0.243528	0.493486
5mC 3C1-2	H3K4me2 3C5-6	0.216	0.241573	-0.4915
5mC 3C7-9	H4K20me1 3G4-5	0.217	0.240861	-0.490776
5mC 3E6-7	H3K9me3 3F1-2	0.218	0.240183	0.490085
5mC 3E8-9	H4K20me1 2I7-8	0.219	0.238809	0.488681
5mC 3C7-9	H4K20me1 3B8-9	0.22	0.237775	-0.487622
5mC 3C1-2	H4K20me1 3F1-2	0.222	0.236594	-0.486409
5mC 3F3-4	H3K4me2 3C1-2	0.222	0.236593	-0.486408
5mC 2I3-4	H3K4me2 3C1-2	0.222	0.236431	-0.486242
5mC 2I7-8	H3K4me2 3G4-5	0.222	0.235916	0.485712
5mC 3F1-2	H3K9me3 2I3-4	0.224	0.234831	-0.484593
5mC 2I7-8	H4K20me1 3C7-9	0.225	0.233686	0.48341
5mC 3C1-2	H3K4me2 2I3-4	0.225	0.233515	-0.483234
5mC 3B8-9	H4K20me1 3E6-7	0.226	0.23242	-0.482099
5mC 3C1-2	H3K9me2 3E6-7	0.227	0.232267	-0.48194
5mC 3H7-8	H3K9me3 3B8-9	0.227	0.232048	-0.481713
5mC 2I3-4	H4K20me1 3E8-9	0.227	0.231594	-0.481242
5mC 2I7-8	H3K9me2 3E4-5	0.228	0.230709	0.480322
5mC 2I3-4	H4K20me1 3G2-3	0.229	0.229698	-0.479268
5mC 3C7-9	H4K20me1 3F1-2	0.231	0.228502	-0.478019
5mC 3G4-5	H3K4me2 3E8-9	0.232	0.2278	0.477284
5mC 3F9-G1	H3K4me2 2I7-8	0.234	0.225537	0.474907
5mC 2I7-8	H4K20me1 3G4-5	0.239	0.222027	0.471197
5mC 2I7-8	H3K9me2 3E6-7	0.242	0.219352	0.46835
5mC 3C5-6	H3K4me2 3C5-6	0.243	0.218173	-0.46709
5mC 3E4-5	H3K9me2 3B8-9	0.243	0.218155	0.46707
5mC 3F9-G1	H3K4me2 3B8-9	0.244	0.217875	0.46677
5mC 3E6-7	H4K20me1 3C5-6	0.244	0.217234	0.466084
5mC 3E4-5	H4K20me1 2I7-8	0.247	0.215314	0.46402
5mC 3C7-9	H3K9me3 3G2-3	0.248	0.214119	-0.46273
5mC HsFMR1	H3K9me2 3B8-9	0.249	0.213845	-0.462434
5mC 3C7-9	H3K9me2 3E6-7	0.25	0.212945	-0.46146
5mC 3G2-3	H3K9me2 3B8-9	0.25	0.212566	0.461049
5mC 3F9-G1	H4K20me1 3E6-7	0.253	0.210585	-0.458895
5mC 3B8-9	H3K9me2 3F9-G1	0.255	0.20904	-0.457209
5mC 2I7-8	H4K20me1 3F1-2	0.255	0.208684	0.45682
5mC 3C7-9	H3K4me2 2I3-4	0.256	0.207924	-0.455986
5mC 3E6-7	H3K4me2 3C5-6	0.256	0.207907	0.455968
5mC 3F3-4	H3K9me2 3C5-6	0.257	0.20749	0.45551
5mC 3F9-G1	H3K9me3 3E6-7	0.257	0.207473	0.455492
5mC 3C7-9	H3K4me2 3C1-2	0.257	0.207366	-0.455374
5mC 3H7-8	H3K9me3 3C1-2	0.257	0.207177	-0.455167
5mC 3C5-6	H3K9me2 3E6-7	0.258	0.206805	-0.454759
5mC 3B8-9	H3K9me3 3G4-5	0.258	0.206371	0.454281
5mC 3C5-6	H3K4me2 3E4-5	0.258	0.206167	-0.454056
5mC 3F9-G1	H4K20me1 3B8-9	0.259	0.205356	-0.453162
5mC 3E4-5	H3K9me3 3B8-9	0.26	0.205273	0.453071
5mC 3C5-6	H3K4me2 3G4-5	0.26	0.205076	-0.452853
5mC HsFMR1	H3K4me2 3C7-9	0.26	0.204903	-0.452662
5mC 3F3-4	H3K9me2 3F1-2	0.26	0.204858	0.452612
5mC 3F9-G1	H3K9me3 3F3-4	0.261	0.204495	0.452211
5mC 3E6-7	H3K9me2 3B8-9	0.262	0.203639	0.451264
5mC 2I3-4	H3K4me2 3F1-2	0.263	0.203032	-0.450591
5mC 3B8-9	H4K20me1 3E4-5	0.263	0.202867	-0.450408
5mC 3F9-G1	H3K9me2 2I3-4	0.263	0.202837	-0.450375
5mC 3B8-9	H3K9me2 3F3-4	0.264	0.202236	-0.449706
5mC 3F3-4	H3K4me2 3C7-9	0.264	0.201872	-0.449302
5mC 3B8-9	H3K9me3 3C7-9	0.264	0.201688	0.449097
5mC 2I3-4	H4K20me1 3C5-6	0.265	0.201296	-0.44866
5mC B3	H3K9me3 3E6-7	0.267	0.1999	-0.447102
5mC HsFMR1	H3K9me2 3E6-7	0.267	0.199728	-0.446909
5mC 2I7-8	H3K4me2 3F9-G1	0.268	0.198999	0.446093
5mC B3	H3K9me2 3B8-9	0.268	0.198962	-0.446051
5mC HsFMR1	H3K4me2 3E6-7	0.268	0.198906	-0.445988
5mC 3E8-9	H3K9me3 3C5-6	0.268	0.198673	-0.445727
5mC 3F1-2	H3K9me3 3E6-7	0.269	0.198016	-0.44499
5mC 3B8-9	H3K9me2 3E6-7	0.27	0.197613	-0.444536
5mC 3B8-9	H3K9me2 3C5-6	0.27	0.197341	-0.444231
5mC 3F9-G1	H3K9me3 3C5-6	0.271	0.196445	0.443221
5mC 2I7-8	H3K9me3 3G2-3	0.273	0.195436	0.442081
5mC 2I7-8	H3K9me3 3F1-2	0.273	0.194916	0.441492
5mC 3F9-G1	H3K4me2 3E4-5	0.274	0.19451	0.441033
5mC 3H7-8	H3K4me2 3F3-4	0.274	0.194465	-0.440982
5mC 3F3-4	H4K20me1 3F9-G1	0.275	0.194164	-0.440641
5mC 3F3-4	H4K20me1 3F3-4	0.275	0.193936	-0.440382
5mC 3C7-9	H3K4me2 3G2-3	0.275	0.193892	-0.440332
5mC 3G2-3	H3K9me3 3G2-3	0.275	0.193701	0.440114
5mC 3E4-5	H3K9me2 3C1-2	0.276	0.193278	-0.439633
5mC 3F3-4	H3K4me2 3F9-G1	0.276	0.192755	0.439039
5mC 3G2-3	H3K4me2 3G2-3	0.277	0.192041	0.438225
5mC HsFMR1	H3K9me2 3E4-5	0.278	0.191845	-0.438001
5mC B3	H4K20me1 2I3-4	0.279	0.19077	-0.436772
5mC 3C1-2	H3K4me2 3F3-4	0.279	0.190719	0.436714
5mC 3E8-9	H4K20me1 3F9-G1	0.28	0.190485	0.436445
5mC 3B8-9	H3K4me2 3E6-7	0.28	0.190439	-0.436394
5mC 3F1-2	H3K9me3 3F1-2	0.281	0.189408	-0.435211
5mC 2I3-4	H3K9me3 2I3-4	0.281	0.189249	-0.435027
5mC 2I7-8	H3K4me2 2I3-4	0.281	0.189247	0.435025
5mC 3H7-8	H3K4me2 2I7-8	0.284	0.187765	-0.433318
5mC 3E4-5	H4K20me1 3E6-7	0.284	0.18731	-0.432793
5mC 3F3-4	H3K9me2 2I3-4	0.285	0.186933	0.432357
5mC 3G4-5	H3K4me2 3C5-6	0.286	0.186309	0.431635
5mC B3	H3K4me2 2I7-8	0.286	0.18593	-0.431196
5mC 3E4-5	H3K4me2 3F1-2	0.287	0.18543	0.430615
5mC 3F9-G1	H3K9me2 3C1-2	0.287	0.185104	-0.430237
5mC 3C7-9	H3K4me2 3E4-5	0.29	0.183101	-0.427903
5mC 3E6-7	H3K4me2 3E6-7	0.29	0.183015	0.427803
5mC 3F3-4	H4K20me1 3B8-9	0.291	0.182732	0.427472
5mC 3E6-7	H4K20me1 3G4-5	0.293	0.181312	0.425807
5mC 3E6-7	H4K20me1 2I7-8	0.293	0.181056	-0.425507
5mC HsFMR1	H4K20me1 3C1-2	0.294	0.180736	-0.425131
5mC 2I7-8	H3K9me3 2I7-8	0.295	0.180166	0.424459
5mC 2I7-8	H3K4me2 3C1-2	0.296	0.179498	0.423672
5mC 3B8-9	H4K20me1 3C5-6	0.296	0.178988	0.423069
5mC 3C5-6	H4K20me1 3E8-9	0.296	0.178877	-0.422939
5mC B3	H4K20me1 3E6-7	0.297	0.178751	-0.422789
5mC 3C5-6	H3K9me3 3B8-9	0.298	0.177912	-0.421796
5mC B3	H3K9me2 3C1-2	0.299	0.177162	-0.420906
5mC 3F3-4	H4K20me1 3E4-5	0.299	0.177051	0.420775
5mC 3C1-2	H3K9me3 3F1-2	0.301	0.176135	-0.419685
5mC 3C1-2	H3K9me2 3E4-5	0.301	0.175865	-0.419362
5mC 3C7-9	H3K4me2 3C5-6	0.301	0.175853	-0.419349
5mC 3F3-4	H3K4me2 3C5-6	0.301	0.175703	-0.41917
5mC 3F3-4	H3K4me2 3F3-4	0.302	0.174971	-0.418296
5mC 3C5-6	H3K4me2 2I3-4	0.303	0.174566	-0.41781
5mC 3C7-9	H3K9me3 3G4-5	0.304	0.17381	-0.416906
5mC 3C5-6	H3K9me3 3C1-2	0.304	0.173752	-0.416836
5mC 3F1-2	H3K9me3 3C5-6	0.305	0.173244	-0.416226
5mC 3C5-6	H4K20me1 3F3-4	0.306	0.172553	-0.415395
5mC 3E6-7	H4K20me1 3F1-2	0.307	0.172118	0.414871
5mC 3F9-G1	H3K9me2 3F9-G1	0.307	0.172065	-0.414808
5mC 2I3-4	H3K4me2 3E4-5	0.307	0.171962	-0.414683
5mC 3C5-6	H4K20me1 3F1-2	0.308	0.171223	-0.413791
5mC 3G2-3	H3K9me3 3C5-6	0.309	0.170582	0.413015
5mC 3C7-9	H3K9me2 3C1-2	0.311	0.169133	-0.411258
5mC 3C5-6	H3K9me2 3F1-2	0.314	0.167763	-0.409588
5mC 2I7-8	H3K9me3 3E4-5	0.314	0.167558	0.409338
5mC B3	H4K20me1 3F3-4	0.315	0.16693	-0.40857
5mC 3C5-6	H4K20me1 3G2-3	0.315	0.166659	-0.408239
5mC 2I7-8	H4K20me1 3G2-3	0.316	0.166443	0.407975
5mC 3E6-7	H3K9me2 3E4-5	0.316	0.166317	0.407819
5mC 3H7-8	H3K9me2 3F3-4	0.317	0.165774	-0.407153
5mC 3C5-6	H4K20me1 3E6-7	0.317	0.165566	-0.406899
5mC 2I3-4	H4K20me1 3C7-9	0.318	0.164914	-0.406096
5mC 3E6-7	H3K4me2 3F9-G1	0.319	0.164262	0.405292
5mC 3G4-5	H3K9me3 2I3-4	0.32	0.163691	-0.404588
5mC 3F9-G1	H3K4me2 3C1-2	0.322	0.162587	0.403221
5mC 3E6-7	H3K9me2 3C1-2	0.324	0.16156	0.401946
5mC 2I7-8	H3K9me3 3C5-6	0.324	0.161294	0.401615
5mC 3F9-G1	H3K4me2 3F1-2	0.324	0.161279	0.401596
5mC 3C1-2	H3K4me2 3E4-5	0.325	0.160767	-0.400957
5mC 3C5-6	H4K20me1 3B8-9	0.327	0.159716	-0.399645
5mC HsFMR1	H3K4me2 2I7-8	0.327	0.159418	-0.399272
5mC 3E4-5	H3K9me3 3G2-3	0.327	0.159298	0.399121
5mC 3E8-9	H3K4me2 3G2-3	0.328	0.158859	-0.398571
5mC 3F9-G1	H3K4me2 3C5-6	0.33	0.15791	0.397379
5mC 3F9-G1	H3K9me2 3C7-9	0.33	0.157406	0.396745
5mC 2I3-4	H3K4me2 3E6-7	0.332	0.156763	-0.395933
5mC 3G2-3	H3K4me2 3F1-2	0.333	0.156177	0.395193
5mC 3C1-2	H4K20me1 3E8-9	0.333	0.156148	-0.395156
5mC HsFMR1	H4K20me1 3F3-4	0.333	0.156142	-0.395148
5mC 3F3-4	H3K9me2 3E8-9	0.333	0.155857	0.394787
5mC 3C5-6	H3K9me3 3F3-4	0.334	0.155526	-0.394368
5mC 3F3-4	H4K20me1 3E8-9	0.337	0.153544	-0.391847
5mC 3C7-9	H3K4me2 3E6-7	0.337	0.153508	-0.391801
5mC 3G4-5	H3K4me2 3F3-4	0.337	0.153465	-0.391746
5mC 2I7-8	H4K20me1 3F3-4	0.34	0.151611	0.389373
5mC 2I7-8	H3K4me2 3G2-3	0.341	0.151495	0.389223
5mC HsFMR1	H3K4me2 3G4-5	0.343	0.150298	-0.387683
5mC 3C7-9	H3K4me2 3F9-G1	0.344	0.149738	-0.38696
5mC 3E4-5	H3K9me3 3C1-2	0.344	0.14948	0.386626
5mC B3	H3K4me2 3B8-9	0.344	0.14947	-0.386614
5mC 3F1-2	H3K4me2 3E8-9	0.345	0.148787	-0.385729
5mC 3F3-4	H3K9me3 3B8-9	0.346	0.148501	-0.385359
5mC 3G2-3	H3K9me3 3C1-2	0.347	0.147939	0.384629
5mC 3F1-2	H3K9me3 3E4-5	0.348	0.147516	-0.384078
5mC 3F3-4	H3K9me3 3F3-4	0.348	0.147166	-0.383622
5mC 3C1-2	H4K20me1 3F9-G1	0.349	0.146426	-0.382656
5mC 3F3-4	H3K9me3 2I7-8	0.354	0.144183	-0.379715
5mC 3C5-6	H3K9me2 2I3-4	0.354	0.144111	-0.37962
5mC 3B8-9	H4K20me1 2I7-8	0.354	0.143945	-0.3794
5mC 2I3-4	H3K4me2 3G2-3	0.355	0.143169	-0.378377
5mC 3G2-3	H3K9me3 3B8-9	0.356	0.142937	0.37807
5mC 3C7-9	H3K9me2 3F1-2	0.356	0.142589	-0.37761
5mC 3G4-5	H4K20me1 3E6-7	0.357	0.142362	0.377308
5mC 3C1-2	H3K9me3 3E6-7	0.358	0.14199	-0.376816
5mC B3	H3K4me2 3G4-5	0.358	0.141814	-0.376582
5mC B3	H3K9me2 3G4-5	0.358	0.141575	-0.376265
5mC 3C7-9	H3K9me2 3C7-9	0.361	0.140276	-0.374534
5mC 2I3-4	H3K9me3 3E4-5	0.361	0.14016	-0.374379
5mC 3F9-G1	H3K9me2 3G4-5	0.362	0.139391	-0.373351
5mC 2I7-8	H3K9me2 3G4-5	0.364	0.138462	0.372105
5mC 3F1-2	H4K20me1 3E4-5	0.366	0.137433	-0.37072
5mC 2I3-4	H3K4me2 2I3-4	0.368	0.136611	-0.36961
5mC 3H7-8	H4K20me1 3F9-G1	0.368	0.136262	-0.369136
5mC B3	H3K4me2 3E4-5	0.369	0.135867	-0.368601
5mC 3E6-7	H3K4me2 3B8-9	0.369	0.135849	0.368577
5mC 3C5-6	H3K9me3 2I3-4	0.37	0.135335	-0.367879
5mC 3G2-3	H3K4me2 3E8-9	0.371	0.135015	0.367444
5mC 3B8-9	H3K4me2 3C7-9	0.371	0.134608	0.36689
5mC 3E4-5	H3K9me3 3C5-6	0.375	0.132886	0.364536
5mC 3E6-7	H3K9me2 3E6-7	0.375	0.132753	0.364353
5mC 3E6-7	H3K4me2 3E4-5	0.375	0.132581	0.364117
5mC 3F9-G1	H3K4me2 3F9-G1	0.377	0.131917	0.363204
5mC 3B8-9	H3K9me2 2I3-4	0.379	0.13056	-0.36133
5mC 3C7-9	H3K9me3 3E4-5	0.381	0.129489	-0.359846
5mC 3E6-7	H3K4me2 3G4-5	0.381	0.129417	0.359746
5mC 2I7-8	H3K9me3 2I3-4	0.382	0.12929	0.359569
5mC 3E6-7	H4K20me1 3E8-9	0.383	0.128419	0.358356
5mC 3F1-2	H4K20me1 3E6-7	0.384	0.128287	-0.358172
5mC 3E6-7	H3K9me3 3E6-7	0.384	0.128237	0.358101
5mC B3	H3K9me3 3F9-G1	0.384	0.128027	-0.357809
5mC 3F9-G1	H3K9me3 3F1-2	0.385	0.127666	0.357303
5mC 2I7-8	H3K9me3 3C7-9	0.386	0.127175	0.356616
5mC 3C7-9	H3K4me2 3B8-9	0.386	0.127158	-0.356593
5mC 3B8-9	H3K9me2 3E4-5	0.388	0.126172	-0.355207
5mC 2I3-4	H3K4me2 3F9-G1	0.389	0.125603	-0.354406
5mC 3C5-6	H3K4me2 3C1-2	0.394	0.123234	-0.351047
5mC 3G2-3	H3K9me3 2I3-4	0.395	0.122766	0.350379
5mC B3	H4K20me1 3G4-5	0.395	0.122738	-0.35034
5mC HsFMR1	H3K9me3 3E6-7	0.396	0.121981	-0.349257
5mC 3G2-3	H3K9me2 3F1-2	0.397	0.121554	-0.348645
5mC 3G4-5	H4K20me1 3E8-9	0.4	0.12042	0.347016
5mC 3B8-9	H3K4me2 3C1-2	0.4	0.120064	0.346503
5mC 3E6-7	H3K4me2 3E8-9	0.401	0.119738	0.346031
5mC 3C1-2	H3K9me2 3G4-5	0.402	0.119249	-0.345324
5mC 3C5-6	H3K9me3 2I7-8	0.403	0.118789	-0.344658
5mC 3E4-5	H3K9me2 3F1-2	0.403	0.118783	-0.344649
5mC 3F9-G1	H3K4me2 2I3-4	0.403	0.118656	0.344465
5mC 3C1-2	H4K20me1 3B8-9	0.406	0.117536	0.342836
5mC 3G4-5	H3K4me2 3E6-7	0.407	0.117104	0.342205
5mC 2I3-4	H3K9me2 3E4-5	0.407	0.116852	-0.341837
5mC B3	H3K9me2 3F1-2	0.411	0.115233	-0.33946
5mC 3G2-3	H4K20me1 2I7-8	0.411	0.115228	0.339452
5mC 3E8-9	H3K4me2 3F1-2	0.411	0.11521	-0.339426
5mC 3F9-G1	H3K9me3 3G2-3	0.411	0.115208	0.339423
5mC 3G4-5	H4K20me1 3E4-5	0.412	0.114438	0.338287
5mC 3B8-9	H3K9me2 3C7-9	0.413	0.114178	0.337902
5mC 3C7-9	H4K20me1 3C7-9	0.413	0.114085	-0.337765
5mC 3E4-5	H3K4me2 3G2-3	0.415	0.113422	0.336781
5mC 3C7-9	H3K9me3 3E6-7	0.415	0.11335	-0.336676
5mC 3H7-8	H4K20me1 2I3-4	0.415	0.113074	-0.336265
5mC 3F1-2	H3K9me2 3G2-3	0.416	0.112798	-0.335854
5mC 3F9-G1	H3K4me2 3E8-9	0.416	0.112665	0.335656
5mC 3G4-5	H4K20me1 3C1-2	0.416	0.112602	-0.335562
5mC 2I3-4	H4K20me1 2I3-4	0.419	0.111461	-0.333858
5mC 3G4-5	H3K4me2 2I3-4	0.421	0.110377	0.33223
5mC 3E8-9	H3K9me3 3C1-2	0.422	0.110093	-0.331802
5mC 2I3-4	H3K9me3 3F1-2	0.422	0.110063	-0.331758
5mC 3C5-6	H3K4me2 3G2-3	0.423	0.109863	-0.331456
5mC 3H7-8	H3K9me2 2I7-8	0.426	0.108465	-0.32934
5mC B3	H3K4me2 3C7-9	0.428	0.107327	-0.327607
5mC 3E6-7	H3K9me3 3E8-9	0.429	0.107032	0.327158
5mC 3H7-8	H3K9me3 3C7-9	0.429	0.106834	-0.326854
5mC 3F9-G1	H3K9me2 3F1-2	0.43	0.106532	-0.326392
5mC 3G4-5	H3K9me2 2I3-4	0.43	0.106429	0.326234
5mC HsFMR1	H3K9me2 3F3-4	0.431	0.106312	0.326056
5mC 3E4-5	H3K9me3 3F9-G1	0.432	0.105646	0.325032
5mC B3	H3K9me2 3F9-G1	0.433	0.105151	-0.32427
5mC 3F9-G1	H4K20me1 3F1-2	0.434	0.104874	0.323843
5mC 3E8-9	H3K4me2 3E4-5	0.435	0.104338	-0.323015
5mC 3C7-9	H3K4me2 3F1-2	0.436	0.104015	-0.322514
5mC HsFMR1	H3K9me2 3C1-2	0.439	0.102598	-0.320309
5mC HsFMR1	H3K4me2 3E4-5	0.443	0.100843	-0.317558
5mC 3F3-4	H3K9me3 3F9-G1	0.445	0.100179	-0.316511
5mC B3	H4K20me1 3C1-2	0.447	0.0994824	-0.315408
5mC 3C1-2	H3K9me2 3F1-2	0.448	0.0989144	-0.314507
5mC 3E6-7	H4K20me1 3B8-9	0.451	0.0978378	0.31279
5mC 3E8-9	H3K9me2 3F9-G1	0.451	0.0978269	-0.312773
5mC 3E6-7	H4K20me1 3F3-4	0.452	0.0971901	0.311753
5mC 3F1-2	H4K20me1 3C7-9	0.453	0.0967558	-0.311056
5mC 3H7-8	H4K20me1 3G2-3	0.454	0.096538	-0.310706
5mC 3C1-2	H3K9me2 3F9-G1	0.455	0.0958835	-0.309651
5mC 2I3-4	H4K20me1 3F1-2	0.456	0.0957435	-0.309424
5mC 3F1-2	H4K20me1 3G4-5	0.456	0.0956671	-0.309301
5mC 3C1-2	H3K4me2 3F9-G1	0.457	0.0952395	-0.308609
5mC 2I3-4	H3K4me2 3F3-4	0.46	0.09403	-0.306643
5mC 3F3-4	H3K9me2 3G2-3	0.46	0.0938625	0.30637
5mC 3F3-4	H4K20me1 3E6-7	0.461	0.0935565	0.30587
5mC 2I7-8	H3K9me2 3F9-G1	0.463	0.0927963	0.304625
5mC 3E6-7	H4K20me1 3G2-3	0.468	0.0910593	0.30176
5mC 3C1-2	H3K4me2 3C1-2	0.469	0.0906059	-0.301008
5mC 3C1-2	H4K20me1 3E6-7	0.469	0.0903674	-0.300612
5mC 2I7-8	H4K20me1 3E6-7	0.472	0.0893888	0.29898
5mC 3F3-4	H3K9me2 3F9-G1	0.472	0.0893646	0.298939
5mC 3F3-4	H3K9me2 3C1-2	0.472	0.08924	0.298731
5mC B3	H3K9me3 3E8-9	0.473	0.0890713	-0.298448
5mC 3H7-8	H4K20me1 3G4-5	0.474	0.0887758	-0.297953
5mC HsFMR1	H3K4me2 3B8-9	0.479	0.0865754	-0.294237
5mC 3C7-9	H3K9me3 3C5-6	0.48	0.0864652	0.29405
5mC 3B8-9	H3K4me2 3E8-9	0.48	0.086192	-0.293585
5mC 3G2-3	H4K20me1 3G4-5	0.481	0.0860008	-0.293259
5mC 3E8-9	H4K20me1 3C1-2	0.482	0.0857417	-0.292817
5mC 3G4-5	H3K4me2 3C1-2	0.482	0.0857079	0.292759
5mC 3B8-9	H3K9me2 3C1-2	0.483	0.085381	-0.2922
5mC 3E6-7	H3K4me2 3G2-3	0.486	0.084147	0.290081
5mC 3F1-2	H3K9me2 3E8-9	0.486	0.0840905	-0.289984
5mC B3	H3K9me2 2I3-4	0.486	0.0840614	-0.289933
5mC HsFMR1	H3K9me2 2I7-8	0.487	0.0837578	0.289409
5mC 3E6-7	H3K9me2 2I3-4	0.488	0.0834524	0.288881
5mC 3F1-2	H3K9me2 3C5-6	0.489	0.0831168	-0.2883
5mC 3F1-2	H3K4me2 3G4-5	0.489	0.0829601	-0.288028
5mC 3G4-5	H3K9me3 3G4-5	0.49	0.0825929	-0.28739
5mC 3H7-8	H3K9me3 3F1-2	0.491	0.0823097	0.286897
5mC 3H7-8	H3K9me3 3E6-7	0.491	0.0821452	-0.28661
5mC 3C7-9	H3K4me2 3F3-4	0.493	0.0816434	-0.285733
5mC 3H7-8	H3K9me2 3C1-2	0.498	0.0796957	-0.282304
5mC 3C5-6	H4K20me1 3E4-5	0.5	0.0790287	-0.28112
5mC 3C1-2	H3K9me3 3F9-G1	0.501	0.0787394	-0.280605
5mC 2I3-4	H3K9me2 3E6-7	0.503	0.0780599	-0.279392
5mC 3H7-8	H4K20me1 2I7-8	0.503	0.0780335	-0.279345
5mC 3C5-6	H3K9me2 3G4-5	0.503	0.0778492	-0.279015
5mC 3E6-7	H3K9me3 3G2-3	0.506	0.0770673	0.27761
5mC 3C5-6	H3K9me3 3G4-5	0.506	0.0770557	-0.277589
5mC 3E6-7	H3K9me2 2I7-8	0.507	0.0766641	-0.276883
5mC HsFMR1	H3K9me3 3C5-6	0.508	0.0763606	0.276334
5mC 3E8-9	H3K4me2 3C5-6	0.509	0.075879	0.275461
5mC 3G4-5	H3K9me2 3C1-2	0.51	0.0754044	0.274599
5mC 3E4-5	H3K9me3 3E8-9	0.511	0.0753599	0.274518
5mC 3F3-4	H4K20me1 3G2-3	0.513	0.0745817	-0.273097
5mC 3E8-9	H3K9me3 3E4-5	0.514	0.0743549	-0.272681
5mC 3E6-7	H3K9me2 3F1-2	0.514	0.0741628	0.272328
5mC 2I3-4	H3K9me2 3C1-2	0.516	0.0735084	-0.271124
5mC 3E4-5	H4K20me1 3G4-5	0.517	0.0733378	-0.270809
5mC 3B8-9	H3K9me3 3B8-9	0.517	0.0730578	0.270292
5mC 3E8-9	H4K20me1 3E8-9	0.518	0.0728334	0.269877
5mC 3E8-9	H4K20me1 3C5-6	0.518	0.0727927	0.269801
5mC 3G4-5	H3K4me2 3F1-2	0.518	0.0727116	0.269651
5mC 2I7-8	H3K4me2 3C7-9	0.519	0.072626	0.269492
5mC 3E8-9	H3K9me3 3E6-7	0.519	0.0726149	-0.269471
5mC 3C7-9	H3K9me2 3F9-G1	0.52	0.0722679	-0.268827
5mC HsFMR1	H3K9me3 3G4-5	0.521	0.0719979	-0.268324
5mC 3C1-2	H3K9me2 3F3-4	0.522	0.0713532	0.26712
5mC 3E6-7	H4K20me1 3E6-7	0.523	0.0710235	0.266502
5mC 3F1-2	H4K20me1 3C5-6	0.526	0.0701481	0.264855
5mC B3	H4K20me1 3E4-5	0.528	0.069669	-0.263949
5mC 3H7-8	H4K20me1 3C7-9	0.528	0.0694465	-0.263527
5mC 3G2-3	H3K9me2 3E4-5	0.531	0.0685355	0.261793
5mC 3C7-9	H3K9me2 3G4-5	0.533	0.0678974	-0.260571
5mC 3G4-5	H3K9me2 3C5-6	0.534	0.0676379	0.260073
5mC HsFMR1	H4K20me1 3E6-7	0.534	0.0675843	-0.25997
5mC 3B8-9	H3K4me2 3F3-4	0.535	0.0671669	0.259166
5mC 3C5-6	H3K9me3 3E4-5	0.536	0.066822	-0.258499
5mC 3H7-8	H3K9me3 3G4-5	0.537	0.0667759	-0.25841
5mC 3E4-5	H3K9me2 3E4-5	0.539	0.0659976	0.2569
5mC HsFMR1	H4K20me1 3G4-5	0.54	0.06564	-0.256203
5mC 3E8-9	H3K4me2 3C1-2	0.54	0.0655828	0.256091
5mC 3B8-9	H3K9me3 3C1-2	0.541	0.0654357	0.255804
5mC 3G4-5	H3K4me2 3F9-G1	0.541	0.0653536	-0.255644
5mC 3F1-2	H3K9me2 2I3-4	0.542	0.0652225	-0.255387
5mC 3H7-8	H3K9me2 3F9-G1	0.543	0.0648485	-0.254654
5mC 2I7-8	H4K20me1 3C1-2	0.547	0.0635553	0.252102
5mC 3E4-5	H3K4me2 3B8-9	0.547	0.0634981	0.251988
5mC 3B8-9	H4K20me1 3G4-5	0.548	0.0633856	-0.251765
5mC 3E4-5	H4K20me1 3F9-G1	0.548	0.0633553	0.251705
5mC 3F3-4	H3K9me2 3G4-5	0.548	0.0631908	0.251378
5mC 3C1-2	H4K20me1 3E4-5	0.549	0.0628867	-0.250772
5mC 3G4-5	H3K9me3 3F9-G1	0.55	0.0626622	0.250324
5mC 3C7-9	H3K4me2 3E8-9	0.551	0.0623943	-0.249788
5mC 3C5-6	H3K9me2 3E8-9	0.551	0.0621889	-0.249377
5mC 3C7-9	H4K20me1 3F9-G1	0.552	0.0619896	-0.248977
5mC 3F3-4	H3K4me2 3E6-7	0.553	0.0617624	0.24852
5mC 3F3-4	H3K9me3 3E8-9	0.554	0.0613793	-0.247748
5mC 3G4-5	H3K9me2 3G4-5	0.555	0.0611666	0.247319
5mC 3E8-9	H3K9me2 3C7-9	0.556	0.0609486	-0.246878
5mC 3G2-3	H3K4me2 3F9-G1	0.557	0.0605677	0.246105
5mC 2I7-8	H3K9me3 3G4-5	0.557	0.0603786	0.245721
5mC 3G4-5	H3K9me2 3E8-9	0.558	0.0602914	0.245543
5mC 3E6-7	H3K9me3 3E4-5	0.558	0.0602565	0.245472
5mC 3F1-2	H4K20me1 3C1-2	0.559	0.0599337	-0.244814
5mC 3H7-8	H3K9me2 3G4-5	0.559	0.0599318	-0.24481
5mC 3C7-9	H4K20me1 3E6-7	0.561	0.0592989	-0.243514
5mC 3E4-5	H3K9me3 2I7-8	0.561	0.0592916	0.243499
5mC 3H7-8	H3K9me2 3B8-9	0.562	0.0591218	-0.24315
5mC 3C1-2	H3K9me3 3C5-6	0.562	0.0590651	-0.243033
5mC 3E4-5	H3K9me3 3F3-4	0.562	0.0589553	0.242807
5mC 3F1-2	H3K9me3 3G4-5	0.563	0.0587985	0.242484
5mC 3H7-8	H4K20me1 3E6-7	0.563	0.0587711	-0.242428
5mC HsFMR1	H3K9me3 2I3-4	0.564	0.0584798	0.241826
5mC 3C1-2	H3K4me2 3C7-9	0.566	0.0579102	-0.240645
5mC 3F9-G1	H3K4me2 3F3-4	0.569	0.0568969	0.238531
5mC HsFMR1	H3K9me3 3F9-G1	0.571	0.0564172	-0.237523
5mC 3E8-9	H3K4me2 2I7-8	0.573	0.0560043	0.236652
5mC 3F1-2	H4K20me1 3F1-2	0.575	0.0553003	-0.23516
5mC 3H7-8	H4K20me1 3F1-2	0.575	0.055221	0.234992
5mC 3C5-6	H3K9me2 3C5-6	0.577	0.0548374	-0.234174
5mC 3C1-2	H3K9me2 2I3-4	0.577	0.0547295	-0.233943
5mC 3C1-2	H3K9me3 3G4-5	0.577	0.0546242	0.233718
5mC 3E8-9	H3K9me2 3G4-5	0.578	0.054428	-0.233298
5mC 3C5-6	H3K4me2 2I7-8	0.578	0.0544101	-0.23326
5mC 3F3-4	H3K9me3 3G2-3	0.578	0.0543616	-0.233156
5mC 3F1-2	H4K20me1 2I7-8	0.579	0.0542884	0.232999
5mC 3F1-2	H3K4me2 3B8-9	0.581	0.0536065	-0.231531
5mC 3F9-G1	H4K20me1 3E8-9	0.582	0.0533751	0.231031
5mC 3E6-7	H3K9me3 3C1-2	0.583	0.0530471	0.23032
5mC 2I7-8	H3K9me2 3F1-2	0.584	0.0527404	0.229653
5mC 3G2-3	H3K9me3 2I7-8	0.587	0.0520759	0.228202
5mC 2I3-4	H3K4me2 3C7-9	0.589	0.0515447	-0.227035
5mC 3C5-6	H4K20me1 2I3-4	0.59	0.0513047	-0.226505
5mC 3F3-4	H3K4me2 2I3-4	0.593	0.0502994	-0.224275
5mC 3E6-7	H3K9me3 3F9-G1	0.594	0.0500434	0.223704
5mC 2I3-4	H3K9me3 3C5-6	0.597	0.0492157	-0.221846
5mC 3E6-7	H3K9me2 3F3-4	0.599	0.0488308	-0.220977
5mC HsFMR1	H3K9me2 3F1-2	0.599	0.0486927	-0.220664
5mC 3C5-6	H4K20me1 3C5-6	0.6	0.0486602	-0.220591
5mC 2I7-8	H4K20me1 3C5-6	0.601	0.0484053	0.220012
5mC 3F1-2	H3K9me2 3C1-2	0.602	0.0480696	-0.219248
5mC 3G4-5	H4K20me1 3C5-6	0.603	0.0477189	0.218447
5mC 3G4-5	H3K9me3 3E4-5	0.604	0.0475011	-0.217947
5mC 3C5-6	H3K9me2 3F9-G1	0.607	0.0468343	-0.216412
5mC 2I3-4	H3K9me2 3G4-5	0.607	0.0466766	-0.216048
5mC 3C1-2	H3K9me3 3E8-9	0.608	0.0466255	-0.215929
5mC 3C7-9	H3K9me2 3G2-3	0.611	0.04573	-0.213846
5mC 3F3-4	H3K9me2 3F3-4	0.611	0.0457246	0.213833
5mC 2I3-4	H4K20me1 3E6-7	0.612	0.0456054	-0.213554
5mC 3F3-4	H4K20me1 3G4-5	0.613	0.0453765	0.213018
5mC 3E6-7	H3K9me2 3F9-G1	0.613	0.0452271	0.212667
5mC HsFMR1	H3K9me3 3E8-9	0.616	0.0446152	-0.211223
5mC B3	H3K9me3 3E4-5	0.616	0.044422	-0.210765
5mC 3F3-4	H3K9me2 3E6-7	0.617	0.0443543	0.210605
5mC 3F3-4	H3K9me3 3C1-2	0.617	0.0443149	-0.210511
5mC 3F3-4	H3K9me2 3B8-9	0.617	0.0442689	-0.210402
5mC B3	H3K4me2 3G2-3	0.618	0.0440099	-0.209785
5mC 3H7-8	H4K20me1 3E4-5	0.619	0.0437327	-0.209124
5mC 2I7-8	H3K9me2 3C1-2	0.62	0.0435362	0.208653
5mC 2I7-8	H4K20me1 3B8-9	0.62	0.0435059	-0.208581
5mC 3E6-7	H4K20me1 3E4-5	0.62	0.0434925	0.208549
5mC 3G4-5	H4K20me1 3F1-2	0.622	0.04307	0.207533
5mC 3G2-3	H3K9me3 3F9-G1	0.623	0.0427441	0.206747
5mC 3H7-8	H3K4me2 3G2-3	0.625	0.0423425	-0.205773
5mC 3F1-2	H3K9me2 3C7-9	0.625	0.0423357	-0.205756
5mC 3F1-2	H3K9me3 3C1-2	0.625	0.0423221	-0.205723
5mC HsFMR1	H3K9me3 3E4-5	0.626	0.0421331	-0.205264
5mC 3B8-9	H4K20me1 3F3-4	0.626	0.0420509	0.205063
5mC 3E6-7	H3K9me3 2I3-4	0.626	0.0419908	0.204916
5mC 3F9-G1	H4K20me1 3F3-4	0.631	0.040886	0.202203
5mC 3F3-4	H3K4me2 3E8-9	0.631	0.0408348	-0.202076
5mC 2I7-8	H3K9me2 3C7-9	0.634	0.0403061	-0.200764
5mC 3F9-G1	H4K20me1 3C7-9	0.635	0.0399129	-0.199782
5mC 3H7-8	H3K9me2 3G2-3	0.636	0.0397958	-0.199489
5mC 3E8-9	H3K9me3 3E8-9	0.637	0.0395638	-0.198906
5mC 3G4-5	H3K9me2 3E6-7	0.638	0.0393345	0.198329
5mC 3F3-4	H4K20me1 2I3-4	0.64	0.0388418	-0.197083
5mC 3C1-2	H3K9me3 3E4-5	0.642	0.0383945	-0.195945
5mC 3E6-7	H3K9me2 3C7-9	0.643	0.0382244	0.195511
5mC 3F3-4	H3K9me2 2I7-8	0.643	0.0382083	0.195469
5mC 3G2-3	H3K9me3 3F3-4	0.643	0.0382052	0.195462
5mC 3G2-3	H3K4me2 3B8-9	0.643	0.0380866	0.195158
5mC 3G2-3	H3K9me3 3E8-9	0.643	0.038084	0.195151
5mC 3C1-2	H3K9me3 2I7-8	0.644	0.0379831	0.194893
5mC 3F3-4	H3K9me2 3E4-5	0.648	0.0369957	0.192343
5mC 3C1-2	H3K9me3 3B8-9	0.651	0.0364392	-0.190891
5mC 3G4-5	H3K9me3 3G2-3	0.651	0.0364024	-0.190794
5mC 3G4-5	H3K9me2 3F9-G1	0.653	0.0358443	0.189326
5mC 3E6-7	H3K9me3 3G4-5	0.655	0.035553	0.188555
5mC B3	H3K9me3 2I3-4	0.655	0.0353957	0.188138
5mC 3F3-4	H3K4me2 3G4-5	0.656	0.0352582	-0.187772
5mC 3H7-8	H3K4me2 3F9-G1	0.658	0.0347923	0.186527
5mC 3B8-9	H3K9me3 3F3-4	0.66	0.034422	0.185532
5mC 3E6-7	H3K9me2 3G4-5	0.662	0.0340567	0.184545
5mC B3	H3K9me3 3G2-3	0.662	0.0339134	-0.184156
5mC HsFMR1	H3K9me2 2I3-4	0.662	0.0339002	-0.18412
5mC 3E8-9	H3K9me2 3E4-5	0.667	0.0328653	-0.181288
5mC 3H7-8	H3K4me2 3C7-9	0.668	0.0328484	0.181241
5mC B3	H3K9me3 3B8-9	0.668	0.0327607	-0.180999
5mC 3G4-5	H4K20me1 3B8-9	0.669	0.0325687	-0.180468
5mC B3	H3K9me2 3E8-9	0.67	0.0322809	-0.179669
5mC 3E8-9	H3K4me2 3E6-7	0.674	0.0315503	-0.177624
5mC 3B8-9	H3K4me2 3F9-G1	0.675	0.0312737	-0.176844
5mC 3E6-7	H3K4me2 3C7-9	0.675	0.0312509	0.176779
5mC HsFMR1	H3K9me2 3G4-5	0.676	0.0311971	-0.176627
5mC 3G4-5	H3K9me3 3E8-9	0.677	0.0309333	0.175879
5mC 3C1-2	H3K9me2 2I7-8	0.677	0.0308509	0.175644
5mC 3C7-9	H3K4me2 2I7-8	0.678	0.0308	-0.175499
5mC 3B8-9	H3K9me3 3E8-9	0.678	0.030655	0.175086
5mC 3C7-9	H3K9me3 2I3-4	0.678	0.0306295	-0.175013
5mC 3E4-5	H3K9me3 2I3-4	0.679	0.0305842	0.174883
5mC B3	H4K20me1 2I7-8	0.679	0.0305421	-0.174763
5mC 3C1-2	H3K4me2 3G4-5	0.679	0.0305271	-0.17472
5mC 3F3-4	H3K4me2 3B8-9	0.68	0.0303444	-0.174196
5mC 3H7-8	H3K9me2 3E8-9	0.68	0.0303302	-0.174156
5mC 3G4-5	H3K4me2 2I7-8	0.684	0.0295486	0.171897
5mC 3E6-7	H3K9me3 3B8-9	0.686	0.0291974	0.170873
5mC 3H7-8	H3K4me2 3E8-9	0.687	0.0289962	-0.170283
5mC 3E6-7	H3K9me3 3C5-6	0.687	0.0289767	-0.170225
5mC 2I3-4	H3K9me2 3F9-G1	0.687	0.0289559	-0.170164
5mC 3E4-5	H3K9me2 3E6-7	0.688	0.0288598	0.169882
5mC 3H7-8	H3K4me2 3C1-2	0.688	0.0287392	-0.169526
5mC 3C1-2	H3K4me2 3B8-9	0.688	0.0287252	-0.169485
5mC 3F1-2	H3K4me2 3C1-2	0.69	0.0284079	0.168546
5mC B3	H3K9me2 3F3-4	0.691	0.0281433	0.16776
5mC 3F3-4	H3K4me2 3F1-2	0.692	0.0280212	0.167395
5mC 3F3-4	H3K9me3 2I3-4	0.692	0.027931	0.167126
5mC 3C1-2	H3K9me3 3C1-2	0.693	0.0278606	-0.166915
5mC 3G2-3	H3K9me2 3G4-5	0.694	0.0276308	-0.166225
5mC 3G4-5	H3K4me2 3G2-3	0.695	0.0274228	-0.165598
5mC 2I7-8	H4K20me1 3E4-5	0.696	0.0272773	0.165158
5mC 3C1-2	H4K20me1 2I7-8	0.697	0.0271611	0.164806
5mC 3F1-2	H3K9me3 3F9-G1	0.697	0.0269861	-0.164274
5mC 3F3-4	H4K20me1 3C7-9	0.699	0.0266728	0.163318
5mC 3C7-9	H3K9me2 2I3-4	0.702	0.0261741	-0.161784
5mC 3H7-8	H3K4me2 3F1-2	0.702	0.0261677	0.161764
5mC 3C5-6	H3K9me3 3C7-9	0.703	0.0258939	-0.160916
5mC B3	H3K9me2 3C7-9	0.705	0.0256788	0.160246
5mC B3	H3K9me3 3C5-6	0.705	0.0256152	0.160048
5mC 3F1-2	H3K9me3 3C7-9	0.707	0.0253275	0.159146
5mC 3E8-9	H3K9me2 3E6-7	0.707	0.0252474	-0.158894
5mC 3E8-9	H3K4me2 2I3-4	0.708	0.0250645	0.158318
5mC 3H7-8	H4K20me1 3B8-9	0.708	0.0250509	-0.158275
5mC 3C1-2	H3K4me2 3G2-3	0.709	0.0248141	-0.157525
5mC 3E8-9	H3K9me3 3B8-9	0.71	0.0246513	-0.157007
5mC 3G4-5	H3K4me2 3G4-5	0.713	0.0242342	-0.155673
5mC 3F1-2	H3K4me2 3C7-9	0.715	0.0238435	0.154414
5mC 3B8-9	H3K9me3 2I7-8	0.716	0.0236825	0.153891
5mC 3E8-9	H4K20me1 3E4-5	0.717	0.0234909	-0.153267
5mC 3C7-9	H4K20me1 2I7-8	0.718	0.0233471	-0.152798
5mC B3	H3K9me3 3G4-5	0.718	0.0232754	-0.152563
5mC 2I3-4	H3K9me2 3C7-9	0.719	0.0231147	0.152035
5mC 3E8-9	H3K9me3 3G4-5	0.72	0.0230425	0.151798
5mC 3B8-9	H3K4me2 2I3-4	0.723	0.0224909	0.14997
5mC 3F1-2	H3K4me2 3F3-4	0.724	0.0223465	0.149487
5mC 3F1-2	H3K9me2 2I7-8	0.726	0.0219618	-0.148195
5mC 3F1-2	H4K20me1 3G2-3	0.727	0.0217577	-0.147505
5mC 3E8-9	H3K9me2 3F1-2	0.728	0.0216924	-0.147284
5mC 3C7-9	H3K9me2 3E8-9	0.728	0.0215873	-0.146926
5mC 3B8-9	H3K4me2 3G2-3	0.73	0.0213357	-0.146067
5mC 3B8-9	H3K9me3 3G2-3	0.73	0.0212847	0.145893
5mC 2I7-8	H4K20me1 2I7-8	0.733	0.0209257	0.144657
5mC 2I7-8	H3K9me2 3F3-4	0.733	0.0208735	-0.144477
5mC 3G4-5	H3K9me2 3F1-2	0.734	0.0207263	0.143966
5mC 3G4-5	H3K9me3 3C7-9	0.734	0.0206931	-0.143851
5mC 3B8-9	H3K4me2 3E4-5	0.734	0.0206642	-0.14375
5mC B3	H3K9me2 3C5-6	0.735	0.0205479	-0.143345
5mC 3C1-2	H4K20me1 3F3-4	0.735	0.0205309	0.143286
5mC 3H7-8	H4K20me1 3E8-9	0.735	0.0205252	-0.143266
5mC 3C1-2	H3K9me3 3G2-3	0.736	0.020433	0.142944
5mC 3G4-5	H3K9me3 2I7-8	0.738	0.0200975	-0.141766
5mC HsFMR1	H3K9me3 3G2-3	0.741	0.0195134	-0.13969
5mC 3F1-2	H3K9me3 3E8-9	0.743	0.0193275	-0.139023
5mC 3C1-2	H3K9me2 3C5-6	0.743	0.0192307	-0.138675
5mC 3C1-2	H3K4me2 2I7-8	0.744	0.0191097	-0.138238
5mC 3E6-7	H3K9me2 3C5-6	0.745	0.0189725	0.137741
5mC 3G2-3	H3K9me2 3E6-7	0.745	0.0189642	0.13771
5mC 3B8-9	H3K4me2 3F1-2	0.747	0.0186882	-0.136705
5mC 3E8-9	H3K9me3 3F9-G1	0.748	0.0184504	-0.135832
5mC 3C1-2	H3K9me2 3C1-2	0.749	0.0183822	-0.135581
5mC 3E8-9	H3K4me2 3C7-9	0.75	0.018272	0.135174
5mC 3H7-8	H3K9me2 3C5-6	0.75	0.0181413	-0.13469
5mC 3H7-8	H3K9me3 2I3-4	0.751	0.0180926	-0.134509
5mC HsFMR1	H3K9me3 3B8-9	0.753	0.0177631	-0.133278
5mC 3F1-2	H3K9me3 3G2-3	0.754	0.0176571	-0.13288
5mC 3F3-4	H3K9me3 3E6-7	0.754	0.0176554	-0.132874
5mC 3H7-8	H3K4me2 3E6-7	0.755	0.0174114	-0.131952
5mC 3H7-8	H3K9me2 3F1-2	0.757	0.0171417	0.130926
5mC 3F9-G1	H3K4me2 3E6-7	0.759	0.0168793	-0.12992
5mC 3E8-9	H3K9me3 3F1-2	0.76	0.0167671	-0.129488
5mC HsFMR1	H3K9me2 3F9-G1	0.76	0.0167484	-0.129415
5mC 2I7-8	H3K9me2 2I3-4	0.76	0.016725	0.129325
5mC 3E8-9	H4K20me1 3G2-3	0.76	0.0167232	0.129318
5mC 3E8-9	H3K4me2 3B8-9	0.761	0.0166807	-0.129154
5mC 3F3-4	H3K4me2 3G2-3	0.763	0.0163603	0.127907
5mC 2I3-4	H4K20me1 2I7-8	0.763	0.0163348	-0.127808
5mC 3E4-5	H3K9me2 3G4-5	0.763	0.0162959	-0.127655
5mC 3E8-9	H3K4me2 3G4-5	0.766	0.015926	-0.126198
5mC 3C1-2	H4K20me1 2I3-4	0.767	0.0157154	0.125361
5mC HsFMR1	H4K20me1 2I7-8	0.768	0.0156892	-0.125257
5mC 3F1-2	H3K9me2 3B8-9	0.768	0.0156293	-0.125017
5mC 3G2-3	H4K20me1 3C7-9	0.768	0.0156263	-0.125005
5mC 3F1-2	H3K9me2 3F3-4	0.768	0.0155741	-0.124796
5mC B3	H3K4me2 3F3-4	0.768	0.0155739	0.124795
5mC 3B8-9	H4K20me1 3G2-3	0.77	0.015355	-0.123915
5mC 3G2-3	H3K4me2 3E6-7	0.771	0.0152187	-0.123364
5mC 3E8-9	H3K9me3 3G2-3	0.772	0.0150716	-0.122766
5mC 3H7-8	H3K4me2 3E4-5	0.773	0.0148986	0.12206
5mC 3F1-2	H3K4me2 2I7-8	0.776	0.0145462	0.120608
5mC 3G4-5	H3K9me3 3B8-9	0.777	0.0144209	0.120087
5mC 3B8-9	H3K9me3 2I3-4	0.777	0.0144109	0.120045
5mC 3C5-6	H4K20me1 2I7-8	0.778	0.0142642	0.119433
5mC 3C1-2	H3K9me3 3F3-4	0.779	0.0141537	0.118969
5mC 3F3-4	H3K9me3 3E4-5	0.78	0.0140538	-0.118549
5mC 3C5-6	H3K9me2 3G2-3	0.78	0.0139949	-0.1183
5mC 3F3-4	H4K20me1 3F1-2	0.782	0.0137206	-0.117135
5mC 3F3-4	H3K9me2 3C7-9	0.782	0.0137097	0.117088
5mC 3B8-9	H3K9me3 3F1-2	0.783	0.0136796	-0.11696
5mC B3	H3K9me2 2I7-8	0.784	0.0134719	0.116068
5mC 3G4-5	H3K9me2 3B8-9	0.785	0.0133981	-0.11575
5mC 3C1-2	H3K9me2 3E8-9	0.785	0.0133871	-0.115703
5mC 3C1-2	H3K9me2 3C7-9	0.788	0.0130123	0.114071
5mC 3E8-9	H4K20me1 3F3-4	0.79	0.0127706	0.113007
5mC 3B8-9	H4K20me1 3C7-9	0.791	0.0126688	-0.112556
5mC 3C7-9	H4K20me1 3E4-5	0.792	0.0125438	-0.111999
5mC 3B8-9	H4K20me1 3F1-2	0.792	0.0124721	-0.111678
5mC 3G2-3	H3K9me2 3F9-G1	0.794	0.0123206	-0.110998
5mC 3H7-8	H3K9me3 3C5-6	0.795	0.0121808	-0.110367
5mC 3E4-5	H3K9me2 3F9-G1	0.795	0.012098	-0.109991
5mC 3C7-9	H3K4me2 3C7-9	0.796	0.0119895	-0.109497
5mC 3C1-2	H4K20me1 3G4-5	0.799	0.0117273	-0.108293
5mC 3G4-5	H4K20me1 2I3-4	0.799	0.0116872	-0.108108
5mC 3H7-8	H3K4me2 2I3-4	0.799	0.0116836	0.108091
5mC HsFMR1	H3K9me3 2I7-8	0.8	0.0115773	0.107598
5mC 3H7-8	H3K9me2 3E4-5	0.801	0.0114617	0.107059
5mC 3E6-7	H3K9me2 3E8-9	0.804	0.011132	0.105508
5mC 3F9-G1	H3K4me2 3G2-3	0.804	0.0110508	0.105123
5mC B3	H3K9me3 3C1-2	0.805	0.0109195	-0.104497
5mC B3	H3K4me2 3F9-G1	0.806	0.0109063	-0.104433
5mC 3B8-9	H4K20me1 3E8-9	0.808	0.0106067	-0.102989
5mC HsFMR1	H3K4me2 3G2-3	0.809	0.010468	-0.102313
5mC 3E8-9	H3K9me2 3C5-6	0.811	0.0103391	-0.101681
5mC 3F9-G1	H3K9me2 3E4-5	0.812	0.01021	0.101044
5mC 3F3-4	H3K9me3 3F1-2	0.813	0.0101229	0.100612
5mC HsFMR1	H4K20me1 3E4-5	0.819	0.00941952	-0.0970542
5mC HsFMR1	H3K4me2 3F3-4	0.819	0.00940993	0.0970048
5mC 3E8-9	H4K20me1 3G4-5	0.82	0.00935456	-0.096719
5mC 3C1-2	H4K20me1 3G2-3	0.822	0.00913559	-0.0955803
5mC 3F1-2	H4K20me1 2I3-4	0.823	0.0090286	0.0950189
5mC 3E8-9	H4K20me1 3C7-9	0.826	0.00870634	-0.0933078
5mC 3F9-G1	H4K20me1 3F9-G1	0.829	0.00836239	0.0914461
5mC 3F3-4	H3K9me3 3C5-6	0.831	0.00820969	-0.0906073
5mC 3G4-5	H3K9me3 3C5-6	0.832	0.00815196	-0.0902882
5mC HsFMR1	H3K9me2 3G2-3	0.833	0.00805731	0.0897625
5mC 3E4-5	H3K4me2 3F9-G1	0.834	0.00792077	0.0889987
5mC 3G4-5	H3K4me2 3B8-9	0.837	0.00766629	0.0875574
5mC 3F1-2	H3K9me3 2I7-8	0.838	0.00750911	0.0866551
5mC 3G4-5	H3K9me3 3E6-7	0.839	0.00740104	0.0860293
5mC 3E8-9	H4K20me1 3F1-2	0.842	0.00719316	0.0848125
5mC 2I3-4	H3K9me2 3F1-2	0.847	0.00670058	-0.0818571
5mC 3C7-9	H3K9me3 3E8-9	0.847	0.00669052	-0.0817956
5mC 3C7-9	H3K9me2 3C5-6	0.848	0.00661682	-0.0813438
5mC 3C7-9	H3K9me3 3B8-9	0.849	0.00657382	0.0810791
5mC 3G4-5	H3K4me2 3E4-5	0.849	0.00656671	-0.0810352
5mC 2I3-4	H3K9me2 3F3-4	0.851	0.00639502	0.0799689
5mC 3F9-G1	H4K20me1 3G2-3	0.852	0.00626684	0.0791634
5mC 3B8-9	H3K9me3 3E4-5	0.853	0.00618971	0.0786747
5mC B3	H3K9me2 3G2-3	0.854	0.00614172	-0.0783691
5mC 3B8-9	H3K4me2 3G4-5	0.854	0.00608813	0.0780265
5mC 2I3-4	H3K9me2 2I3-4	0.855	0.00604913	-0.0777762
5mC 3E6-7	H3K4me2 3F3-4	0.855	0.00604169	-0.0777283
5mC 2I3-4	H4K20me1 3E4-5	0.857	0.00585115	-0.0764928
5mC 3F3-4	H3K4me2 3E4-5	0.858	0.00581463	0.0762537
5mC 3G4-5	H3K9me2 3E4-5	0.859	0.00568831	0.0754209
5mC 3H7-8	H3K9me2 3E6-7	0.86	0.00561637	0.0749424
5mC 3G4-5	H3K9me2 3G2-3	0.861	0.00555861	0.0745561
5mC 3C5-6	H3K9me2 3C7-9	0.861	0.00551312	0.0742504
5mC 3F1-2	H3K9me3 3F3-4	0.861	0.00550868	0.0742205
5mC 3H7-8	H3K4me2 3C5-6	0.863	0.00539882	-0.0734766
5mC 2I3-4	H3K9me2 2I7-8	0.863	0.00538934	0.0734121
5mC 3H7-8	H3K9me2 2I3-4	0.864	0.00527185	-0.0726075
5mC 3G4-5	H4K20me1 3G4-5	0.865	0.00525145	0.0724669
5mC 3B8-9	H4K20me1 3B8-9	0.865	0.00518867	-0.0720324
5mC 2I7-8	H3K9me2 3E8-9	0.867	0.00507386	0.0712311
5mC 3C1-2	H3K9me3 3C7-9	0.867	0.00503415	0.0709517
5mC 3C5-6	H3K9me3 3C5-6	0.871	0.0047279	0.0687597
5mC 3F9-G1	H4K20me1 2I3-4	0.875	0.00444898	0.0667007
5mC 3E8-9	H4K20me1 3E6-7	0.876	0.00436446	-0.0660641
5mC 3F1-2	H4K20me1 3F3-4	0.877	0.00431428	0.0656832
5mC HsFMR1	H3K9me3 3C7-9	0.878	0.00426417	-0.0653006
5mC B3	H3K9me3 2I7-8	0.878	0.00426412	0.0653002
5mC 2I3-4	H4K20me1 3B8-9	0.878	0.00423264	-0.0650588
5mC 3E6-7	H3K9me2 3G2-3	0.878	0.00422703	-0.0650156
5mC 2I7-8	H3K9me2 2I7-8	0.879	0.00418715	-0.0647082
5mC 3B8-9	H3K4me2 3C5-6	0.88	0.00411028	0.0641114
5mC 3G4-5	H3K9me2 2I7-8	0.881	0.00405131	0.0636499
5mC 3B8-9	H3K9me3 3E6-7	0.881	0.00402668	-0.0634561
5mC 3C5-6	H3K4me2 3C7-9	0.882	0.00399005	-0.0631669
5mC 3B8-9	H3K9me3 3C5-6	0.882	0.00397964	-0.0630844
5mC 3H7-8	H3K4me2 3G4-5	0.885	0.00376562	-0.0613647
5mC 3E6-7	H3K9me3 3F3-4	0.888	0.00361321	0.06011
5mC 3E8-9	H3K9me2 2I3-4	0.89	0.003441	-0.05866
5mC 3E6-7	H3K9me3 3C7-9	0.891	0.00341524	0.0584401
5mC 3E8-9	H3K9me2 3E8-9	0.901	0.00277395	-0.0526683
5mC 3C7-9	H3K9me3 3F9-G1	0.903	0.00269031	-0.0518682
5mC 3E6-7	H4K20me1 3F9-G1	0.904	0.00262488	0.0512336
5mC B3	H3K9me3 3F3-4	0.907	0.00244827	-0.04948
5mC 3E8-9	H3K9me2 3B8-9	0.908	0.00242504	0.0492447
5mC 3H7-8	H4K20me1 3C1-2	0.909	0.00237932	-0.0487783
5mC 3B8-9	H3K9me2 3B8-9	0.91	0.00233207	0.0482915
5mC 3E8-9	H3K9me3 3F3-4	0.91	0.00232974	-0.0482674
5mC 3F9-G1	H4K20me1 2I7-8	0.91	0.00229087	-0.047863
5mC 3C5-6	H3K9me2 3F3-4	0.91	0.00228963	0.0478501
5mC 3G4-5	H4K20me1 3G2-3	0.91	0.00228579	0.0478099
5mC 3E4-5	H3K4me2 3E6-7	0.912	0.00219849	-0.0468881
5mC 3E8-9	H3K4me2 3F3-4	0.912	0.00218556	0.0467499
5mC 3F9-G1	H3K9me2 3E6-7	0.913	0.00216621	-0.0465426
5mC 3G4-5	H3K4me2 3C7-9	0.915	0.00204793	0.045254
5mC 3F1-2	H4K20me1 3B8-9	0.916	0.00203105	-0.0450671
5mC 3F1-2	H4K20me1 3E8-9	0.916	0.00202744	-0.0450271
5mC 3E8-9	H3K4me2 3E8-9	0.917	0.00198668	-0.0445722
5mC 3F3-4	H4K20me1 3C1-2	0.92	0.00181857	0.0426447
5mC 3C7-9	H3K9me3 3F3-4	0.92	0.00181805	-0.0426386
5mC 3E8-9	H3K9me2 3G2-3	0.921	0.00179398	-0.0423554
5mC 3C1-2	H3K9me2 3B8-9	0.922	0.00172842	-0.0415743
5mC 3F1-2	H3K4me2 2I3-4	0.923	0.00170556	-0.0412984
5mC 3F9-G1	H4K20me1 3C5-6	0.923	0.0016775	0.0409573
5mC 2I7-8	H3K4me2 3F3-4	0.925	0.00161673	0.0402085
5mC 3E8-9	H3K9me2 2I7-8	0.925	0.00159552	0.039944
5mC 2I7-8	H3K9me2 3C5-6	0.927	0.00153768	0.0392133
5mC 3G4-5	H4K20me1 3F3-4	0.927	0.00150209	-0.0387568
5mC HsFMR1	H3K9me3 3C1-2	0.929	0.00145316	-0.0381203
5mC 3E8-9	H3K9me3 3C7-9	0.931	0.0013578	-0.0368483
5mC 3C7-9	H3K9me3 2I7-8	0.931	0.00134405	-0.0366613
5mC 3F1-2	H3K4me2 3C5-6	0.931	0.00134389	0.0366591
5mC 3F9-G1	H4K20me1 3G4-5	0.933	0.00129208	0.0359456
5mC 3E6-7	H3K9me3 2I7-8	0.934	0.00124045	-0.03522
5mC 2I3-4	H3K9me2 3G2-3	0.935	0.00121222	0.0348169
5mC 3C7-9	H3K9me2 3F3-4	0.939	0.00105371	-0.0324609
5mC 3G2-3	H4K20me1 3F9-G1	0.94	0.00103301	-0.0321405
5mC 3G4-5	H4K20me1 2I7-8	0.942	0.000949568	0.0308151
5mC 3E8-9	H3K9me3 2I7-8	0.945	0.000848861	-0.0291352
5mC 3F1-2	H3K9me3 3B8-9	0.946	0.000839707	-0.0289777
5mC HsFMR1	H3K9me2 3E8-9	0.946	0.00083305	-0.0288626
5mC HsFMR1	H3K4me2 3F9-G1	0.948	0.000760969	-0.0275857
5mC 3F1-2	H4K20me1 3F9-G1	0.959	0.000490092	0.022138
5mC 3H7-8	H3K9me3 3E4-5	0.961	0.000437872	0.0209254
5mC 3B8-9	H3K4me2 3B8-9	0.961	0.000435938	-0.0208791
5mC 3B8-9	H3K4me2 2I7-8	0.962	0.000421472	0.0205298
5mC 2I7-8	H3K9me2 3G2-3	0.963	0.00038719	0.0196771
5mC HsFMR1	H4K20me1 3B8-9	0.963	0.000383083	0.0195725
5mC B3	H4K20me1 3B8-9	0.964	0.000366863	0.0191537
5mC 2I3-4	H3K9me2 3C5-6	0.965	0.000346931	0.0186261
5mC 3G4-5	H3K9me3 3F3-4	0.969	0.000276387	-0.0166249
5mC 2I3-4	H3K9me2 3E8-9	0.969	0.000274356	-0.0165637
5mC 3E4-5	H4K20me1 3C7-9	0.97	0.000261042	0.0161568
5mC 3B8-9	H3K9me3 3F9-G1	0.971	0.000238339	0.0154382
5mC B3	H3K9me3 3C7-9	0.971	0.000232461	-0.0152467
5mC 3C1-2	H3K9me2 3G2-3	0.972	0.000229359	0.0151446
5mC 2I7-8	H4K20me1 2I3-4	0.972	0.000228817	0.0151267
5mC 3E8-9	H3K9me2 3F3-4	0.973	0.000200058	-0.0141442
5mC HsFMR1	H3K9me3 3F3-4	0.974	0.000190599	0.0138058
5mC 3C5-6	H3K9me2 2I7-8	0.977	0.000145172	0.0120487
5mC 3C1-2	H4K20me1 3C5-6	0.981	0.000105849	-0.0102883
5mC 3C7-9	H3K9me3 3C7-9	0.983	8.15516e-05	-0.00903059
5mC 3E8-9	H4K20me1 2I3-4	0.984	7.32595e-05	-0.00855918
5mC 3C7-9	H3K9me3 3C1-2	0.986	5.8872e-05	0.00767281
5mC 3C1-2	H4K20me1 3C1-2	0.986	5.35436e-05	-0.00731735
5mC 3C1-2	H3K9me3 2I3-4	0.987	4.69985e-05	0.00685555
5mC HsFMR1	H3K9me2 3C7-9	0.988	3.85872e-05	0.00621186
5mC 3C5-6	H3K4me2 3F3-4	0.993	1.3556e-05	-0.00368185
5mC 3G4-5	H3K9me2 3F3-4	0.994	1.14203e-05	-0.00337939
5mC 3C7-9	H3K9me2 2I7-8	0.995	8.34945e-06	0.00288954
5mC HsFMR1	H3K9me2 3C5-6	0.995	6.52568e-06	-0.00255454
5mC 3E8-9	H3K9me2 3C1-2	0.996	4.17773e-06	0.00204395
5mC 3G4-5	H3K9me3 3C1-2	0.997	2.52744e-06	0.00158979
5mC 3E6-7	H3K4me2 2I7-8	0.997	2.23905e-06	0.00149635
5mC 3G4-5	H3K9me3 3F1-2	0.998	8.76118e-07	0.000936012
5mC 3E8-9	H4K20me1 3B8-9	0.999	1.17852e-07	-0.000343295

## Sheet: 5hmC vs PTMs
Linear regression analysis between 5hmC and PTMs (H3K4me2, H3K9me2, H3K9me3, H4K20me1)
Y (numerical)	X (numerical)	p-value	RSq	R
5hmC 3C1-2	H3K4me2 3C5-6	0.000413	0.891787	0.944345
5hmC 3C1-2	H3K4me2 2I3-4	0.000492	0.88537	0.940941
5hmC 3E6-7	H4K20me1 3C7-9	0.00071	0.87078	0.933156
5hmC 3E6-7	H3K4me2 3E6-7	0.000877	0.861506	0.928174
5hmC 3C1-2	H3K4me2 3C1-2	0.0018	0.824798	0.908184
5hmC 3E4-5	H4K20me1 3E8-9	0.00243	0.807109	0.898393
5hmC 3F9-G1	H4K20me1 3C5-6	0.00272	0.799832	0.894333
5hmC 3E8-9	H3K4me2 3C5-6	0.00282	0.797475	0.893015
5hmC 3G2-3	H3K4me2 3C1-2	0.00285	0.796915	0.892701
5hmC 3E8-9	H3K4me2 3C1-2	0.00285	0.796841	0.892659
5hmC 2I7-8	H3K4me2 3C1-2	0.00286	0.796553	0.892498
5hmC 3F9-G1	H4K20me1 3E8-9	0.00358	0.781226	0.88387
5hmC 2I7-8	H3K4me2 3C5-6	0.0038	0.777046	0.881502
5hmC 3C1-2	H4K20me1 3E8-9	0.0038	0.777032	0.881494
5hmC 3G2-3	H3K4me2 2I3-4	0.00459	0.763037	0.87352
5hmC 3G2-3	H3K4me2 3C5-6	0.00536	0.750882	0.866534
5hmC 3E8-9	H3K4me2 2I3-4	0.00555	0.748136	0.864949
5hmC 3E6-7	H3K9me2 3E6-7	0.00581	0.744367	0.862767
5hmC 3F3-4	H4K20me1 3C7-9	0.0064	0.736421	0.85815
5hmC 3G2-3	H4K20me1 3C5-6	0.00667	0.732884	0.856086
5hmC 3F9-G1	H3K4me2 3C1-2	0.00688	0.730179	0.854505
5hmC 3F9-G1	H3K4me2 3C5-6	0.00768	0.720577	0.848868
5hmC 2I3-4	H3K4me2 3C5-6	0.0104	0.692126	0.831941
5hmC 3C1-2	H4K20me1 3F1-2	0.0105	0.691513	0.831573
5hmC 2I3-4	H3K4me2 3C1-2	0.0107	0.689954	0.830635
5hmC 2I7-8	H3K4me2 2I3-4	0.012	0.678406	0.823654
5hmC 3E6-7	H4K20me1 3E6-7	0.0134	0.666896	0.816637
5hmC 3E4-5	H3K4me2 3C5-6	0.0135	0.665561	0.815819
5hmC 3F3-4	H4K20me1 3E8-9	0.0137	0.664714	0.8153
5hmC 3G4-5	H3K9me3 3C5-6	0.0139	0.662771	0.814108
5hmC 3F9-G1	H4K20me1 3G2-3	0.0145	0.657923	0.811124
5hmC 3C7-9	H4K20me1 3C5-6	0.0151	0.654239	0.80885
5hmC 2I3-4	H3K4me2 2I3-4	0.0154	0.652023	0.807479
5hmC 3E4-5	H4K20me1 3G2-3	0.0162	0.646052	0.803773
5hmC 3C7-9	H3K4me2 3C1-2	0.0164	0.645126	0.803198
5hmC 3E6-7	H3K9me2 3F1-2	0.0175	0.637665	0.79854
5hmC 2I3-4	H4K20me1 3C5-6	0.0175	0.637574	0.798483
5hmC 3G2-3	H4K20me1 3E8-9	0.0178	0.635625	0.797261
5hmC 3E6-7	H3K9me2 3E4-5	0.0195	0.624875	0.79049
5hmC 3C1-2	H4K20me1 3C5-6	0.0206	0.618407	0.786389
5hmC 3E4-5	H4K20me1 3C5-6	0.0212	0.615181	0.784335
5hmC 3E6-7	H3K9me2 3C1-2	0.0214	0.613875	0.783502
5hmC 3F3-4	H3K4me2 2I3-4	0.0214	0.613769	0.783434
5hmC 3C7-9	H3K4me2 3C5-6	0.0216	0.612939	0.782904
5hmC 3E6-7	H3K9me2 3G4-5	0.0218	0.612004	0.782307
5hmC 3F3-4	H3K4me2 3C5-6	0.0226	0.607444	0.779387
5hmC 3E6-7	H4K20me1 3F9-G1	0.0242	0.598843	0.773849
5hmC 3F9-G1	H4K20me1 3F3-4	0.0243	0.598644	0.773721
5hmC 3E4-5	H4K20me1 3F9-G1	0.0249	0.595495	0.771683
5hmC 3E6-7	H3K4me2 3E8-9	0.0252	0.593785	0.770574
5hmC 2I3-4	H4K20me1 3C7-9	0.0268	0.585984	0.765496
5hmC 3C5-6	H4K20me1 3C5-6	0.0269	0.585794	0.765372
5hmC 3G2-3	H4K20me1 2I3-4	0.029	0.57574	0.758775
5hmC 3F1-2	H3K4me2 2I7-8	0.0296	0.573247	0.757131
5hmC 2I3-4	H4K20me1 3E8-9	0.0297	0.572707	0.756774
5hmC 3E8-9	H4K20me1 3E8-9	0.0331	0.558316	0.747205
5hmC 3F3-4	H3K9me2 3E6-7	0.0338	0.555615	0.745396
5hmC 3F3-4	H4K20me1 3F1-2	0.0345	0.5527	0.743438
5hmC 3E4-5	H3K4me2 3C1-2	0.036	0.547014	0.739604
5hmC 3E6-7	H3K9me2 3F9-G1	0.0366	0.544762	0.73808
5hmC 3C5-6	H4K20me1 2I3-4	0.0378	0.539951	0.734814
5hmC 3E4-5	H3K4me2 2I3-4	0.0382	0.538563	0.733868
5hmC 3F9-G1	H3K4me2 2I3-4	0.0385	0.53754	0.733171
5hmC 3F9-G1	H4K20me1 2I3-4	0.0408	0.529415	0.727609
5hmC 3F9-G1	H3K4me2 3E8-9	0.0412	0.527933	0.72659
5hmC 3C1-2	H3K4me2 3E8-9	0.0416	0.526454	0.725571
5hmC 3C7-9	H4K20me1 3E8-9	0.0434	0.520248	0.721282
5hmC 2I7-8	H4K20me1 3E8-9	0.0436	0.51972	0.720916
5hmC 3E4-5	H4K20me1 3F1-2	0.044	0.518529	0.72009
5hmC 3E8-9	H4K20me1 3C5-6	0.0446	0.516384	0.718599
5hmC 3F3-4	H3K4me2 3E6-7	0.0451	0.514809	0.717502
5hmC 3E6-7	H4K20me1 3E8-9	0.0458	0.512376	0.715804
5hmC 3H7-8	H4K20me1 3F9-G1	0.047	0.508866	0.713349
5hmC 3G4-5	H3K9me3 3C1-2	0.0493	0.501635	0.708262
5hmC 3C1-2	H4K20me1 3C7-9	0.0495	0.500932	0.707766
5hmC 3E6-7	H3K4me2 3F1-2	0.0497	0.500364	0.707364
5hmC 3G2-3	H4K20me1 3F1-2	0.0497	0.500238	0.707275
5hmC 3C1-2	H3K4me2 3F1-2	0.0499	0.499671	0.706874
5hmC 2I7-8	H3K4me2 3C7-9	0.0511	0.496135	0.704369
5hmC 3F9-G1	H3K4me2 2I7-8	0.0522	0.492838	0.702024
5hmC 3C1-2	H3K9me3 3F1-2	0.0535	0.489118	0.69937
5hmC 3F3-4	H3K4me2 3E8-9	0.0545	0.486469	0.697473
5hmC 3E4-5	H3K4me2 3E8-9	0.0565	0.48092	0.693484
5hmC 3C1-2	H4K20me1 2I3-4	0.0573	0.478735	0.691906
5hmC 2I3-4	H4K20me1 2I3-4	0.0577	0.477455	0.690981
5hmC 2I7-8	H4K20me1 3C5-6	0.0589	0.474376	0.688749
5hmC 3F9-G1	H4K20me1 3F9-G1	0.0593	0.473241	0.687925
5hmC 2I3-4	H3K4me2 3E8-9	0.0601	0.47121	0.686447
5hmC 3G4-5	H3K9me3 3F3-4	0.0607	0.469465	0.685175
5hmC 3E6-7	H4K20me1 3E4-5	0.0624	0.465336	0.682155
5hmC 3E8-9	H4K20me1 3F1-2	0.063	0.463759	0.680998
5hmC 3F1-2	H3K4me2 3C1-2	0.0649	0.459073	0.677549
5hmC 3F3-4	H3K4me2 3C1-2	0.0659	0.456517	0.67566
5hmC 3F3-4	H4K20me1 3C5-6	0.0671	0.453655	0.673539
5hmC 3G2-3	H4K20me1 3C7-9	0.0677	0.452219	0.672473
5hmC 3F3-4	H3K9me2 3E4-5	0.0678	0.451994	0.672305
5hmC 3F1-2	H3K4me2 3C5-6	0.0685	0.450267	0.671019
5hmC 3F1-2	H4K20me1 3C5-6	0.0687	0.44984	0.670701
5hmC 3F1-2	H3K4me2 3E8-9	0.0694	0.448077	0.669385
5hmC 3F9-G1	H4K20me1 3F1-2	0.0713	0.443658	0.666077
5hmC 3C7-9	H3K4me2 2I3-4	0.0723	0.44143	0.664402
5hmC 3E4-5	H3K9me2 3E6-7	0.0724	0.441176	0.664211
5hmC 3E6-7	H4K20me1 3G4-5	0.0741	0.437324	0.661305
5hmC 3E4-5	H4K20me1 3C7-9	0.075	0.435434	0.659874
5hmC 3G4-5	H3K9me3 2I7-8	0.079	0.426716	0.653235
5hmC 3E8-9	H3K4me2 3C7-9	0.0795	0.425771	0.652511
5hmC 3E6-7	H3K9me2 2I3-4	0.0799	0.424836	0.651795
5hmC 3E6-7	H4K20me1 3F1-2	0.0818	0.420832	0.648715
5hmC 3E8-9	H3K4me2 3E8-9	0.0824	0.419616	0.647778
5hmC 3F3-4	H3K4me2 3F1-2	0.0826	0.41915	0.647418
5hmC 3F3-4	H4K20me1 3G2-3	0.0841	0.416189	0.645127
5hmC 3G4-5	H3K9me3 2I3-4	0.0845	0.415445	0.64455
5hmC 2I3-4	H4K20me1 3F1-2	0.0853	0.413733	0.643221
5hmC 2I7-8	H4K20me1 3F1-2	0.0857	0.413055	0.642694
5hmC 3F9-G1	H3K9me2 3B8-9	0.0863	0.411854	0.641759
5hmC 3F9-G1	H3K4me2 3G4-5	0.0882	0.408009	0.638756
5hmC 3E6-7	H3K4me2 3C5-6	0.0885	0.407405	0.638283
5hmC 3E6-7	H4K20me1 3G2-3	0.0889	0.406655	0.637695
5hmC 3F1-2	H4K20me1 3E8-9	0.09	0.404591	0.636075
5hmC 2I3-4	H3K4me2 3F1-2	0.0909	0.402894	0.634739
5hmC 3E6-7	H3K9me3 3F1-2	0.0931	0.398803	0.631509
5hmC 3F3-4	H3K9me3 3F1-2	0.0935	0.397974	0.630852
5hmC 3E4-5	H3K9me2 3E4-5	0.0945	0.396108	0.629371
5hmC 3C1-2	H4K20me1 3G2-3	0.0952	0.394849	0.62837
5hmC 3F1-2	H3K9me3 3F9-G1	0.096	0.393444	0.627252
5hmC 3E6-7	H3K9me2 3E8-9	0.098	0.389866	0.624393
5hmC 3G4-5	H3K9me3 3B8-9	0.105	0.377099	0.614084
5hmC 3F9-G1	H3K9me3 3E6-7	0.106	0.375178	0.612518
5hmC 3F3-4	H4K20me1 3F9-G1	0.107	0.373864	0.611444
5hmC 3B8-9	H3K9me2 3E6-7	0.108	0.372476	0.610308
5hmC 2I7-8	H3K4me2 3E8-9	0.109	0.371656	0.609636
5hmC 3E4-5	H3K4me2 3E6-7	0.109	0.370669	0.608826
5hmC 3C7-9	H4K20me1 3F9-G1	0.111	0.368226	0.606816
5hmC 3F1-2	H4K20me1 3F9-G1	0.111	0.367694	0.606378
5hmC 3E6-7	H3K4me2 2I3-4	0.113	0.364967	0.604125
5hmC 3B8-9	H3K9me2 3F9-G1	0.114	0.362294	0.601908
5hmC 3G4-5	H3K4me2 3F3-4	0.116	0.360186	0.600155
5hmC 3G2-3	H3K4me2 3E8-9	0.118	0.357257	0.59771
5hmC 2I7-8	H3K9me2 3F3-4	0.12	0.353545	-0.594596
5hmC 3E8-9	H3K4me2 3F1-2	0.121	0.352387	0.593622
5hmC 3E4-5	H3K9me3 3F1-2	0.122	0.350709	0.592207
5hmC 3E4-5	H4K20me1 2I3-4	0.123	0.348942	0.590713
5hmC 3B8-9	H4K20me1 2I3-4	0.125	0.346806	0.588902
5hmC 3E4-5	H4K20me1 3F3-4	0.125	0.34611	0.588311
5hmC 3C1-2	H3K9me2 3E6-7	0.126	0.345138	0.587484
5hmC 3F3-4	H3K9me2 3G4-5	0.127	0.34261	0.585329
5hmC 3C7-9	H3K4me2 2I7-8	0.128	0.341309	0.584216
5hmC 3B8-9	H4K20me1 3E8-9	0.129	0.340396	0.583434
5hmC 3C1-2	H3K9me2 3E4-5	0.13	0.338792	0.582058
5hmC 3F1-2	H3K9me3 3B8-9	0.131	0.337775	0.581185
5hmC 3F1-2	H4K20me1 3F3-4	0.133	0.334872	0.578681
5hmC 3G4-5	H3K9me3 3F9-G1	0.134	0.332896	0.576971
5hmC 3C7-9	H4K20me1 2I3-4	0.137	0.329654	0.574155
5hmC 3C1-2	H4K20me1 3C1-2	0.138	0.327617	0.572378
5hmC 3F3-4	H3K9me2 3F1-2	0.138	0.327315	0.572115
5hmC 3F3-4	H3K9me2 3F9-G1	0.138	0.327161	0.571979
5hmC 3F9-G1	H4K20me1 3C1-2	0.139	0.32633	0.571253
5hmC 3E6-7	H3K9me2 3G2-3	0.14	0.325272	0.570326
5hmC 3B8-9	H4K20me1 3F1-2	0.141	0.32445	0.569605
5hmC 2I7-8	H3K9me2 2I7-8	0.141	0.32383	-0.569061
5hmC 3B8-9	H4K20me1 3C5-6	0.141	0.323438	0.568716
5hmC 3E6-7	H3K9me2 3C5-6	0.142	0.322646	0.568019
5hmC 3E8-9	H4K20me1 2I3-4	0.143	0.321354	0.566881
5hmC 3F3-4	H4K20me1 3E6-7	0.143	0.321207	0.566751
5hmC 3H7-8	H3K9me3 3F9-G1	0.143	0.320766	0.566362
5hmC 3E8-9	H4K20me1 3C7-9	0.145	0.318262	0.564147
5hmC 3G4-5	H3K9me3 3E8-9	0.146	0.316724	0.562783
5hmC 3G2-3	H3K4me2 3F1-2	0.149	0.313227	0.559667
5hmC 3C7-9	H4K20me1 3F3-4	0.149	0.312938	0.559409
5hmC 3C7-9	H3K4me2 3E8-9	0.15	0.312024	0.558591
5hmC 3F9-G1	H3K9me3 3F1-2	0.152	0.309075	0.555945
5hmC 3B8-9	H3K9me2 3E4-5	0.155	0.305518	0.552736
5hmC 3B8-9	H4K20me1 3G2-3	0.155	0.305379	0.552611
5hmC 3F3-4	H4K20me1 2I3-4	0.156	0.304439	0.55176
5hmC 3F1-2	H3K9me3 3E8-9	0.158	0.302157	0.549688
5hmC 3F9-G1	H4K20me1 3C7-9	0.159	0.301592	0.549174
5hmC 3G4-5	H3K9me3 3G2-3	0.159	0.300996	0.548631
5hmC 2I7-8	H3K4me2 2I7-8	0.16	0.299506	0.547271
5hmC 3F3-4	H3K9me2 3C1-2	0.161	0.29913	0.546928
5hmC 3G4-5	H3K9me3 3C7-9	0.162	0.297794	0.545705
5hmC 3F1-2	H3K9me3 3E6-7	0.162	0.297422	0.545364
5hmC 3G2-3	H4K20me1 3G2-3	0.162	0.297314	0.545265
5hmC 3H7-8	H3K9me2 3C7-9	0.163	0.296803	-0.544797
5hmC 3E8-9	H3K9me2 3F3-4	0.166	0.292424	-0.540762
5hmC 2I3-4	H4K20me1 3G2-3	0.167	0.291222	0.539649
5hmC 3B8-9	H3K4me2 2I3-4	0.168	0.290137	0.538644
5hmC 2I7-8	H4K20me1 2I3-4	0.17	0.288632	0.537244
5hmC 3B8-9	H3K9me2 3G4-5	0.17	0.288235	0.536876
5hmC 3G2-3	H3K9me3 3F1-2	0.172	0.28609	0.534874
5hmC 3C1-2	H3K4me2 3C7-9	0.173	0.284587	0.533467
5hmC 3C1-2	H4K20me1 3F9-G1	0.173	0.284562	0.533443
5hmC 3F9-G1	H3K9me3 3G4-5	0.173	0.284512	0.533396
5hmC 2I7-8	H3K4me2 3F1-2	0.174	0.283843	0.532769
5hmC 3B8-9	H3K4me2 3F1-2	0.176	0.282119	0.531149
5hmC 3F9-G1	H3K9me2 3E4-5	0.176	0.281303	0.53038
5hmC 3C1-2	H3K4me2 3G4-5	0.181	0.276063	0.525417
5hmC 3H7-8	H3K4me2 2I7-8	0.183	0.274374	0.523807
5hmC 3C7-9	H4K20me1 3G2-3	0.184	0.273277	0.522759
5hmC 3F9-G1	H3K4me2 3F1-2	0.185	0.272078	0.521611
5hmC 3E8-9	H3K9me2 2I7-8	0.187	0.269527	-0.51916
5hmC 3B8-9	H3K9me3 3F1-2	0.188	0.269067	0.518717
5hmC 3F9-G1	H3K9me3 3G2-3	0.189	0.268	0.517687
5hmC 2I3-4	H3K9me3 3F1-2	0.191	0.265338	0.51511
5hmC 3F9-G1	H3K9me2 3E6-7	0.191	0.265297	0.51507
5hmC 3C5-6	H3K9me3 2I3-4	0.192	0.265168	-0.514945
5hmC 3C1-2	H3K4me2 3E6-7	0.193	0.263743	0.513559
5hmC 2I3-4	H4K20me1 3C1-2	0.194	0.26307	0.512903
5hmC 3G2-3	H3K4me2 3C7-9	0.194	0.262546	0.512392
5hmC 3B8-9	H3K4me2 3G2-3	0.197	0.259484	0.509396
5hmC 3E4-5	H3K9me2 3G4-5	0.199	0.257572	0.507515
5hmC 3F9-G1	H3K4me2 3B8-9	0.199	0.257386	0.507333
5hmC 3E4-5	H4K20me1 2I7-8	0.201	0.256162	0.506125
5hmC 3B8-9	H4K20me1 3C7-9	0.201	0.255887	0.505853
5hmC 3E4-5	H3K9me2 3B8-9	0.202	0.25516	0.505134
5hmC 3E4-5	H3K4me2 3F1-2	0.208	0.248737	0.498736
5hmC 3F9-G1	H3K4me2 3E4-5	0.208	0.248717	0.498715
5hmC 3C7-9	H4K20me1 3C7-9	0.209	0.247967	0.497963
5hmC 2I3-4	H3K4me2 3E6-7	0.211	0.246326	0.496313
5hmC 3B8-9	H3K4me2 3E8-9	0.212	0.245607	0.495587
5hmC 3C1-2	H3K4me2 3E4-5	0.213	0.244695	0.494666
5hmC 3G2-3	H4K20me1 3C1-2	0.214	0.243195	0.493148
5hmC 3E4-5	H3K4me2 2I7-8	0.216	0.24159	0.491518
5hmC 3C5-6	H3K4me2 3C1-2	0.216	0.241386	0.49131
5hmC 3F1-2	H3K4me2 2I3-4	0.217	0.24095	0.490867
5hmC 3C7-9	H4K20me1 3F1-2	0.217	0.240454	0.490361
5hmC 3B8-9	H3K4me2 3C1-2	0.219	0.238833	0.488706
5hmC 3F9-G1	H3K9me3 3E4-5	0.22	0.237908	0.487758
5hmC 3E8-9	H3K9me3 3F1-2	0.221	0.236801	0.486622
5hmC 3F1-2	H3K9me3 3C7-9	0.223	0.235274	0.485051
5hmC 3E4-5	H3K4me2 3G4-5	0.225	0.233324	0.483036
5hmC 3B8-9	H3K4me2 3C5-6	0.227	0.232007	0.481671
5hmC 3H7-8	H4K20me1 2I7-8	0.227	0.23194	0.481602
5hmC 3E6-7	H3K4me2 3E4-5	0.228	0.230676	0.480287
5hmC 3G4-5	H3K4me2 2I3-4	0.228	0.230562	-0.480169
5hmC 3F1-2	H4K20me1 3G2-3	0.229	0.230359	0.479957
5hmC 2I3-4	H4K20me1 3F9-G1	0.229	0.229734	0.479306
5hmC 3F1-2	H3K9me3 3C1-2	0.23	0.229405	0.478963
5hmC 2I3-4	H3K9me2 3E6-7	0.231	0.22868	0.478205
5hmC 3B8-9	H3K4me2 3E4-5	0.233	0.227025	0.476472
5hmC 3F9-G1	H4K20me1 2I7-8	0.233	0.227014	0.47646
5hmC 3E4-5	H3K9me2 3F9-G1	0.236	0.224011	0.473298
5hmC 2I7-8	H4K20me1 3C1-2	0.237	0.223157	0.472395
5hmC 3E6-7	H3K9me3 3E6-7	0.237	0.223131	0.472367
5hmC 3H7-8	H3K9me3 3F3-4	0.238	0.222729	0.471942
5hmC 3F9-G1	H3K4me2 3E6-7	0.241	0.220375	0.469441
5hmC 2I7-8	H3K9me3 3F1-2	0.242	0.219122	0.468104
5hmC 2I7-8	H3K9me3 3G4-5	0.243	0.218167	0.467084
5hmC 2I3-4	H4K20me1 3F3-4	0.244	0.217473	0.466339
5hmC 2I3-4	H3K9me3 3E6-7	0.245	0.216869	0.465692
5hmC 3F1-2	H3K4me2 3B8-9	0.246	0.216346	0.46513
5hmC 3B8-9	H3K4me2 3E6-7	0.248	0.214639	0.463292
5hmC 3E8-9	H3K4me2 2I7-8	0.248	0.214417	0.463052
5hmC 3G4-5	H3K4me2 3G2-3	0.249	0.213143	0.461674
5hmC 3H7-8	H3K9me3 3E8-9	0.25	0.212704	0.461198
5hmC 3C5-6	H3K4me2 3F9-G1	0.252	0.211512	-0.459904
5hmC 3C5-6	H3K9me3 3C5-6	0.252	0.211425	-0.45981
5hmC 3F1-2	H3K4me2 3C7-9	0.254	0.209763	0.457998
5hmC 3E6-7	H3K9me2 3B8-9	0.254	0.209391	0.457592
5hmC 3F9-G1	H3K4me2 3G2-3	0.256	0.208094	0.456173
5hmC 3C1-2	H3K9me2 3B8-9	0.256	0.207918	0.45598
5hmC 3E4-5	H3K9me2 3C1-2	0.257	0.207571	0.4556
5hmC 3C1-2	H3K9me3 3E6-7	0.257	0.207171	0.45516
5hmC 3F1-2	H3K9me3 3F3-4	0.258	0.206743	0.45469
5hmC 2I7-8	H3K4me2 3G4-5	0.26	0.204794	0.452542
5hmC 2I3-4	H3K9me2 3E4-5	0.26	0.204761	0.452505
5hmC 3E6-7	H3K4me2 3G2-3	0.262	0.203121	0.450689
5hmC 3H7-8	H3K9me3 3B8-9	0.265	0.201476	0.448861
5hmC 2I7-8	H4K20me1 3F9-G1	0.265	0.200824	0.448134
5hmC 3G2-3	H3K9me2 3E6-7	0.267	0.19999	0.447203
5hmC 3E4-5	H4K20me1 3E6-7	0.268	0.199302	0.446433
5hmC 3F9-G1	H3K9me3 3F9-G1	0.269	0.198014	0.444988
5hmC 3F9-G1	H3K4me2 3C7-9	0.272	0.195873	0.442575
5hmC 3C7-9	H3K4me2 3C7-9	0.272	0.195864	0.442565
5hmC 3F1-2	H4K20me1 3B8-9	0.273	0.195474	-0.442125
5hmC 3E4-5	H3K9me2 3F1-2	0.277	0.192647	0.438916
5hmC 3H7-8	H3K9me3 2I7-8	0.28	0.190121	0.436029
5hmC 3E6-7	H3K4me2 3C1-2	0.281	0.189714	0.435561
5hmC 3E4-5	H3K9me3 3E6-7	0.281	0.189361	0.435156
5hmC 3G4-5	H4K20me1 3F1-2	0.285	0.186423	-0.431768
5hmC 2I7-8	H4K20me1 3C7-9	0.287	0.185394	0.430574
5hmC 3C1-2	H4K20me1 3F3-4	0.287	0.18539	0.43057
5hmC 3F3-4	H4K20me1 3E4-5	0.29	0.183581	0.428463
5hmC 2I7-8	H3K9me2 3G2-3	0.291	0.182464	-0.427158
5hmC 3F1-2	H3K9me3 3G4-5	0.292	0.181937	0.426541
5hmC 3H7-8	H3K4me2 3B8-9	0.293	0.181256	0.425742
5hmC 3E6-7	H4K20me1 3C5-6	0.294	0.180579	0.424945
5hmC 3E8-9	H4K20me1 3F9-G1	0.295	0.179836	0.42407
5hmC 3E4-5	H3K4me2 3E4-5	0.296	0.17941	0.423568
5hmC 2I7-8	H3K9me2 3B8-9	0.297	0.178627	0.422643
5hmC 3H7-8	H3K4me2 3E8-9	0.297	0.178552	0.422554
5hmC 3B8-9	H3K9me3 3E4-5	0.298	0.177962	0.421855
5hmC 2I3-4	H3K4me2 3G4-5	0.299	0.177484	0.421288
5hmC 3C1-2	H3K4me2 2I7-8	0.3	0.176867	0.420556
5hmC 3E6-7	H3K4me2 3B8-9	0.301	0.175716	0.419185
5hmC 3G2-3	H3K9me2 3E4-5	0.302	0.175301	0.418689
5hmC 2I3-4	H3K4me2 3C7-9	0.303	0.174461	0.417686
5hmC 3E8-9	H4K20me1 3C1-2	0.305	0.173322	0.41632
5hmC 3F3-4	H3K4me2 3E4-5	0.306	0.172428	0.415244
5hmC 3G4-5	H3K9me3 3E6-7	0.308	0.171192	0.413754
5hmC 3B8-9	H3K9me3 2I7-8	0.31	0.169763	-0.412024
5hmC 3C5-6	H3K9me3 3C1-2	0.311	0.169411	-0.411595
5hmC 3C7-9	H3K9me2 3B8-9	0.314	0.167722	0.409539
5hmC 3F1-2	H4K20me1 2I7-8	0.314	0.167257	0.408971
5hmC 3F1-2	H3K4me2 3G4-5	0.315	0.166788	0.408397
5hmC 3C7-9	H3K9me3 3G4-5	0.316	0.166334	0.407841
5hmC 3F3-4	H3K9me2 2I3-4	0.317	0.165518	0.406839
5hmC 2I3-4	H3K4me2 2I7-8	0.317	0.165454	0.40676
5hmC 3G2-3	H4K20me1 3F3-4	0.322	0.16248	0.403088
5hmC 3G2-3	H4K20me1 3F9-G1	0.325	0.160744	0.400929
5hmC 3C5-6	H3K9me3 3B8-9	0.326	0.159987	-0.399984
5hmC 3E8-9	H4K20me1 3G2-3	0.326	0.15993	0.399912
5hmC 2I7-8	H3K9me3 3E6-7	0.326	0.15981	0.399762
5hmC 3E6-7	H3K4me2 3F9-G1	0.328	0.158985	0.39873
5hmC 3G2-3	H3K4me2 3G4-5	0.328	0.158775	0.398465
5hmC 2I7-8	H4K20me1 3G2-3	0.329	0.158075	0.397586
5hmC 3F1-2	H3K9me3 3G2-3	0.332	0.156381	0.395451
5hmC 3G4-5	H4K20me1 3F3-4	0.333	0.156146	0.395154
5hmC 3F3-4	H3K9me3 2I7-8	0.333	0.155743	-0.394643
5hmC 3C5-6	H3K9me3 3E8-9	0.336	0.154104	-0.392561
5hmC 3E8-9	H3K4me2 3G4-5	0.337	0.153479	0.391764
5hmC 2I7-8	H3K9me3 3B8-9	0.339	0.152677	0.390739
5hmC 3C1-2	H3K9me3 3E4-5	0.342	0.150619	0.388096
5hmC 3B8-9	H3K4me2 3G4-5	0.343	0.150346	0.387745
5hmC 3G2-3	H3K4me2 3E6-7	0.345	0.148807	0.385755
5hmC 2I3-4	H3K4me2 3E4-5	0.347	0.147587	0.384171
5hmC 2I7-8	H3K9me3 3C7-9	0.348	0.147505	0.384064
5hmC 3F1-2	H4K20me1 2I3-4	0.348	0.147358	0.383872
5hmC 2I7-8	H4K20me1 3F3-4	0.349	0.146573	0.382849
5hmC 3G4-5	H3K4me2 3B8-9	0.352	0.145196	0.381046
5hmC 3E4-5	H3K4me2 3G2-3	0.354	0.143929	0.37938
5hmC 2I3-4	H3K9me2 3B8-9	0.357	0.142085	0.376941
5hmC 3C7-9	H3K9me3 3F9-G1	0.358	0.141901	0.376698
5hmC 3F1-2	H4K20me1 3F1-2	0.358	0.141633	0.376341
5hmC 3F9-G1	H3K9me3 3E8-9	0.358	0.141527	0.3762
5hmC 3G2-3	H3K4me2 2I7-8	0.36	0.140463	0.374784
5hmC 3E8-9	H4K20me1 3B8-9	0.361	0.140168	-0.37439
5hmC 3C1-2	H3K9me2 3F3-4	0.365	0.138032	-0.371527
5hmC 3F1-2	H3K4me2 3F1-2	0.365	0.137992	0.371473
5hmC 3C5-6	H3K9me3 3F9-G1	0.366	0.137489	-0.370795
5hmC 3G4-5	H3K4me2 2I7-8	0.366	0.137381	0.370649
5hmC 3E8-9	H3K9me3 3E6-7	0.367	0.136801	0.369866
5hmC 3B8-9	H4K20me1 3C1-2	0.368	0.136282	0.369164
5hmC 3E4-5	H4K20me1 3C1-2	0.369	0.136028	0.368819
5hmC 3F1-2	H4K20me1 3C7-9	0.369	0.135905	0.368653
5hmC 3E6-7	H4K20me1 3B8-9	0.371	0.135013	0.367441
5hmC 2I7-8	H4K20me1 3B8-9	0.376	0.132097	-0.363452
5hmC 3C5-6	H3K9me3 2I7-8	0.377	0.131416	-0.362513
5hmC 3C5-6	H4K20me1 3E8-9	0.378	0.131372	0.362453
5hmC 3G4-5	H3K4me2 3C5-6	0.38	0.130189	-0.360817
5hmC 3G4-5	H3K9me2 2I3-4	0.381	0.129498	-0.359858
5hmC 3F3-4	H3K9me3 3E6-7	0.382	0.129232	0.359488
5hmC 3E6-7	H3K9me3 3C7-9	0.383	0.128645	-0.358672
5hmC 3C7-9	H3K9me3 3E6-7	0.384	0.128218	0.358075
5hmC 3F9-G1	H3K9me2 3G4-5	0.384	0.12819	0.358036
5hmC 3B8-9	H3K9me3 3E6-7	0.384	0.128053	0.357845
5hmC 3F1-2	H3K9me3 2I7-8	0.384	0.127882	0.357606
5hmC 3C5-6	H3K4me2 2I3-4	0.385	0.127587	0.357193
5hmC 3F3-4	H3K9me2 3E8-9	0.385	0.127511	0.357086
5hmC 3G2-3	H3K9me2 2I7-8	0.385	0.127467	-0.357025
5hmC 3B8-9	H3K9me2 3F1-2	0.389	0.125717	0.354566
5hmC 3F1-2	H3K9me3 3E4-5	0.389	0.125432	0.354163
5hmC 3C7-9	H3K4me2 3G4-5	0.391	0.124841	0.353329
5hmC 3F3-4	H3K4me2 3G4-5	0.395	0.122908	0.350583
5hmC 2I7-8	H3K9me3 3F9-G1	0.396	0.122034	0.349334
5hmC 3F1-2	H3K9me2 3B8-9	0.397	0.121761	0.348943
5hmC 3F9-G1	H3K4me2 3F3-4	0.397	0.121535	0.348618
5hmC 3G2-3	H3K9me2 3F3-4	0.398	0.121462	-0.348514
5hmC 3C1-2	H3K9me2 2I7-8	0.4	0.120492	-0.347119
5hmC 3B8-9	H3K9me3 3F3-4	0.402	0.119085	-0.345086
5hmC 3C7-9	H3K4me2 3B8-9	0.404	0.11827	0.343904
5hmC 3H7-8	H4K20me1 3C1-2	0.408	0.116596	-0.341461
5hmC 2I7-8	H3K9me3 3E4-5	0.409	0.116048	0.340658
5hmC 3F9-G1	H3K9me2 3F9-G1	0.409	0.115978	0.340556
5hmC 3E6-7	H3K4me2 3G4-5	0.409	0.115816	0.340317
5hmC 3E6-7	H4K20me1 3F3-4	0.41	0.115792	0.340282
5hmC 2I7-8	H3K9me3 3E8-9	0.41	0.115731	0.340192
5hmC 3F3-4	H4K20me1 3F3-4	0.41	0.115717	0.340173
5hmC 3E4-5	H4K20me1 3G4-5	0.411	0.115151	0.339339
5hmC 3F3-4	H3K4me2 3G2-3	0.413	0.114334	0.338133
5hmC 3B8-9	H3K9me2 3C7-9	0.413	0.114036	0.337692
5hmC 3F3-4	H4K20me1 3C1-2	0.414	0.113893	0.33748
5hmC 3G2-3	H3K4me2 3E4-5	0.415	0.113378	0.336716
5hmC 3C7-9	H3K9me3 3E8-9	0.415	0.113087	0.336284
5hmC 3C5-6	H4K20me1 3G2-3	0.416	0.112654	0.33564
5hmC 3E8-9	H3K9me2 3G2-3	0.418	0.111982	-0.334637
5hmC 2I7-8	H3K9me2 3C5-6	0.419	0.11159	-0.334052
5hmC 3G2-3	H3K9me3 3E6-7	0.419	0.111544	0.333982
5hmC 2I7-8	H3K4me2 3E4-5	0.419	0.111491	0.333902
5hmC 3E8-9	H3K4me2 3E4-5	0.422	0.110292	0.332102
5hmC 3G4-5	H3K9me3 3E4-5	0.423	0.109715	0.331232
5hmC 3G4-5	H3K9me3 3F1-2	0.423	0.109698	-0.331207
5hmC 3G4-5	H3K9me2 3F1-2	0.424	0.109369	-0.330711
5hmC 3F3-4	H3K9me2 3G2-3	0.428	0.107231	0.327461
5hmC 3C7-9	H3K4me2 3F1-2	0.43	0.106719	0.326678
5hmC 2I7-8	H3K9me2 3E8-9	0.432	0.105491	-0.324794
5hmC 3C7-9	H4K20me1 3C1-2	0.435	0.104562	0.323361
5hmC 3C5-6	H3K4me2 3C5-6	0.436	0.10407	0.322599
5hmC 3E8-9	H3K9me2 3E6-7	0.436	0.103922	0.322369
5hmC 2I3-4	H3K4me2 3B8-9	0.438	0.103313	0.321423
5hmC 3C7-9	H4K20me1 2I7-8	0.441	0.102002	0.319378
5hmC 3C5-6	H4K20me1 3F3-4	0.442	0.101226	0.31816
5hmC 3C5-6	H3K4me2 3B8-9	0.443	0.100824	-0.317528
5hmC 3H7-8	H3K9me3 3C1-2	0.444	0.100738	0.317392
5hmC 3F1-2	H3K9me3 3C5-6	0.446	0.0997497	0.315832
5hmC 2I3-4	H3K9me3 3F9-G1	0.447	0.0994066	0.315288
5hmC 3E8-9	H3K9me2 3E4-5	0.451	0.0974992	0.312249
5hmC 2I3-4	H3K9me2 3C1-2	0.452	0.0970831	0.311582
5hmC 3E8-9	H4K20me1 3F3-4	0.454	0.0962755	0.310283
5hmC 2I3-4	H3K9me2 3F9-G1	0.457	0.095368	0.308817
5hmC 2I3-4	H3K9me2 3G4-5	0.457	0.0952916	0.308693
5hmC 3E4-5	H3K9me2 3G2-3	0.457	0.0951658	0.30849
5hmC 3C7-9	H3K9me3 3B8-9	0.458	0.0949495	0.308139
5hmC 3G4-5	H4K20me1 3B8-9	0.458	0.0946628	-0.307673
5hmC 3E6-7	H3K9me2 2I7-8	0.461	0.0938346	0.306324
5hmC 3E4-5	H3K9me3 3E4-5	0.461	0.0936876	0.306084
5hmC 3F3-4	H4K20me1 3G4-5	0.461	0.0934744	0.305736
5hmC 3E4-5	H3K4me2 3B8-9	0.462	0.0932546	0.305376
5hmC 3E8-9	H3K9me3 3E4-5	0.463	0.0929392	0.304859
5hmC 3F3-4	H3K9me2 3C5-6	0.463	0.0929011	0.304797
5hmC 3E8-9	H3K9me3 3G4-5	0.464	0.0926373	0.304364
5hmC 2I3-4	H3K9me3 3E4-5	0.465	0.0919373	0.303212
5hmC 3F9-G1	H3K9me3 3B8-9	0.467	0.0912606	0.302094
5hmC 3F3-4	H3K9me3 2I3-4	0.467	0.0911894	-0.301976
5hmC 3F3-4	H3K9me2 3B8-9	0.471	0.0897592	0.299598
5hmC 3F3-4	H3K9me3 3C7-9	0.473	0.0890307	-0.29838
5hmC 3H7-8	H4K20me1 2I3-4	0.473	0.0889921	-0.298315
5hmC 3F9-G1	H3K9me3 3C7-9	0.474	0.0886211	0.297693
5hmC 3C7-9	H3K9me3 3F1-2	0.475	0.0883161	0.29718
5hmC 3F9-G1	H4K20me1 3G4-5	0.477	0.0875272	0.29585
5hmC 3C5-6	H3K9me3 3F3-4	0.477	0.087475	-0.295762
5hmC 2I3-4	H3K9me3 3E8-9	0.478	0.0869177	0.294818
5hmC 3E6-7	H4K20me1 2I3-4	0.482	0.0854978	0.2924
5hmC 2I7-8	H3K4me2 3B8-9	0.483	0.0853256	0.292105
5hmC 3F1-2	H3K4me2 3F3-4	0.483	0.085269	0.292009
5hmC 3C1-2	H3K9me3 3G4-5	0.483	0.0851847	0.291864
5hmC 3G2-3	H3K9me3 3E4-5	0.485	0.0846362	0.290923
5hmC 3F3-4	H3K9me3 3C5-6	0.486	0.0842207	-0.290208
5hmC 2I3-4	H4K20me1 3E6-7	0.486	0.084174	0.290128
5hmC 3F1-2	H3K4me2 3E4-5	0.488	0.0831755	0.288402
5hmC 3E4-5	H3K9me3 3G2-3	0.493	0.0815543	0.285577
5hmC 3F3-4	H3K9me3 3F3-4	0.496	0.0804771	-0.283685
5hmC 3C7-9	H3K9me3 3G2-3	0.497	0.0802412	0.283269
5hmC 3C1-2	H3K9me2 3G4-5	0.497	0.0801547	0.283116
5hmC 3C1-2	H3K9me2 3F1-2	0.497	0.0800283	0.282893
5hmC 3C1-2	H3K4me2 3G2-3	0.498	0.0796339	0.282195
5hmC 3B8-9	H4K20me1 3F3-4	0.499	0.0792461	0.281507
5hmC 3G4-5	H3K9me2 3F3-4	0.5	0.0790466	0.281152
5hmC 3E8-9	H3K9me2 3B8-9	0.504	0.0777311	0.278803
5hmC 3G2-3	H3K9me3 2I3-4	0.504	0.0775674	-0.278509
5hmC 3C7-9	H3K9me3 3C7-9	0.508	0.0764107	0.276425
5hmC 3E8-9	H3K4me2 3E6-7	0.508	0.076162	0.275975
5hmC 2I3-4	H3K9me2 2I7-8	0.508	0.0761204	-0.275899
5hmC 3H7-8	H4K20me1 3E8-9	0.511	0.0752102	0.274245
5hmC 2I3-4	H3K4me2 3G2-3	0.511	0.0751526	0.27414
5hmC 3H7-8	H3K9me3 3E6-7	0.512	0.0750004	0.273862
5hmC 3F9-G1	H3K9me3 3F3-4	0.516	0.0734387	0.270996
5hmC 3G2-3	H3K9me2 3B8-9	0.517	0.0732787	0.2707
5hmC 3G2-3	H3K9me3 2I7-8	0.517	0.0730794	-0.270332
5hmC 3C1-2	H3K9me2 3C1-2	0.518	0.0728286	0.269868
5hmC 3G4-5	H3K9me2 3C1-2	0.522	0.0714184	-0.267242
5hmC 2I3-4	H3K9me2 3F3-4	0.522	0.0713726	-0.267157
5hmC 3C1-2	H3K9me2 3F9-G1	0.523	0.0712548	0.266936
5hmC 3H7-8	H4K20me1 3F3-4	0.523	0.0710309	0.266516
5hmC 3B8-9	H3K9me3 3B8-9	0.526	0.0702532	-0.265053
5hmC 3G4-5	H3K9me2 3F9-G1	0.526	0.0701812	0.264917
5hmC 2I7-8	H3K9me3 3C1-2	0.527	0.0697639	0.264129
5hmC 3F9-G1	H3K9me3 3C1-2	0.53	0.0687393	0.262182
5hmC 3B8-9	H4K20me1 3E6-7	0.531	0.0686003	0.261917
5hmC 3C7-9	H3K4me2 3E6-7	0.533	0.0680259	0.260818
5hmC 3E6-7	H4K20me1 3C1-2	0.533	0.0679104	0.260596
5hmC 2I7-8	H3K9me2 3E4-5	0.535	0.0672529	0.259332
5hmC 3E4-5	H4K20me1 3E4-5	0.538	0.0664384	0.257757
5hmC 3F9-G1	H3K9me2 3C1-2	0.54	0.0658622	0.256636
5hmC 3E4-5	H3K4me2 3C7-9	0.544	0.0643704	0.253713
5hmC 3C5-6	H4K20me1 2I7-8	0.548	0.0633858	0.251765
5hmC 3E6-7	H3K9me3 3F9-G1	0.548	0.0632834	0.251562
5hmC 3C5-6	H4K20me1 3G4-5	0.551	0.0621943	-0.249388
5hmC 3G4-5	H4K20me1 3E8-9	0.555	0.0611883	-0.247363
5hmC 3G2-3	H3K9me3 3G4-5	0.556	0.0608825	0.246744
5hmC 3F1-2	H3K4me2 3G2-3	0.556	0.0608695	0.246717
5hmC 3C5-6	H4K20me1 3C7-9	0.556	0.0607471	0.246469
5hmC 3H7-8	H3K4me2 3C5-6	0.557	0.0605047	0.245977
5hmC 3E8-9	H3K9me3 3B8-9	0.558	0.0603091	0.245579
5hmC 3E4-5	H3K9me3 3G4-5	0.558	0.0602865	0.245533
5hmC 3C1-2	H4K20me1 3E6-7	0.56	0.0595838	0.244098
5hmC 3E6-7	H3K4me2 3F3-4	0.56	0.0595227	-0.243973
5hmC 3G4-5	H4K20me1 3C7-9	0.561	0.0594841	-0.243894
5hmC 3C1-2	H3K4me2 3B8-9	0.561	0.0592534	0.24342
5hmC 3E6-7	H3K9me2 3F3-4	0.562	0.0591715	0.243252
5hmC 3H7-8	H3K9me2 2I7-8	0.562	0.0590123	0.242924
5hmC 3B8-9	H3K9me2 3G2-3	0.564	0.0584323	0.241728
5hmC 3G4-5	H3K9me3 3G4-5	0.564	0.0583898	0.24164
5hmC 3H7-8	H3K9me3 3G2-3	0.564	0.0583725	0.241604
5hmC 3E8-9	H3K9me3 3F9-G1	0.565	0.0580769	0.240992
5hmC 3E4-5	H3K9me2 3E8-9	0.566	0.0579709	0.240771
5hmC 2I3-4	H3K9me3 3G4-5	0.569	0.0571313	0.239022
5hmC 3H7-8	H3K9me3 3C7-9	0.569	0.0570262	0.238801
5hmC 3C7-9	H3K9me2 3E6-7	0.571	0.056461	0.237615
5hmC 3B8-9	H3K4me2 3F9-G1	0.573	0.0559895	0.236621
5hmC 3E4-5	H3K9me3 3C5-6	0.574	0.0556535	-0.23591
5hmC 3F1-2	H3K9me2 3C5-6	0.579	0.0542528	-0.232922
5hmC 2I7-8	H4K20me1 3E4-5	0.58	0.0538617	-0.232081
5hmC 3E8-9	H3K9me2 3C5-6	0.58	0.0537982	-0.231944
5hmC 3F1-2	H3K4me2 3E6-7	0.581	0.053627	0.231575
5hmC 3C7-9	H3K9me3 3F3-4	0.582	0.0534967	0.231293
5hmC 3G4-5	H3K4me2 3C1-2	0.584	0.0529045	-0.23001
5hmC 2I7-8	H3K9me2 3E6-7	0.585	0.0524546	0.22903
5hmC 3F9-G1	H4K20me1 3E6-7	0.586	0.0521474	0.228358
5hmC 3F3-4	H3K4me2 2I7-8	0.587	0.0521275	0.228314
5hmC 3E8-9	H3K9me3 3C7-9	0.587	0.0519886	0.22801
5hmC 3E8-9	H3K9me2 3E8-9	0.588	0.0517133	-0.227405
5hmC 3C7-9	H3K9me2 3F3-4	0.588	0.0516834	-0.22734
5hmC 3C7-9	H3K9me2 3E4-5	0.59	0.0512461	0.226376
5hmC 3E6-7	H3K9me3 3C5-6	0.59	0.0511954	-0.226264
5hmC 3E6-7	H3K9me2 3C7-9	0.59	0.0510882	-0.226027
5hmC 3B8-9	H3K9me3 3E8-9	0.591	0.0509274	-0.225671
5hmC 3H7-8	H3K9me3 3C5-6	0.591	0.0508074	0.225405
5hmC 3E4-5	H3K9me2 2I3-4	0.592	0.0507722	0.225327
5hmC 3G2-3	H3K9me2 3F9-G1	0.593	0.0504402	0.224589
5hmC 3B8-9	H3K4me2 3C7-9	0.594	0.0501185	0.223872
5hmC 3E4-5	H3K9me3 2I3-4	0.595	0.0499652	-0.223529
5hmC 3C7-9	H3K9me2 2I7-8	0.597	0.0494704	-0.222419
5hmC 3B8-9	H4K20me1 2I7-8	0.597	0.0492855	0.222003
5hmC 2I3-4	H3K9me3 3G2-3	0.598	0.049008	0.221378
5hmC 3H7-8	H3K9me2 3B8-9	0.601	0.0482676	0.219699
5hmC 3F3-4	H3K9me3 3B8-9	0.606	0.047005	-0.216806
5hmC 3G2-3	H3K9me2 3G4-5	0.607	0.0466859	0.216069
5hmC 3H7-8	H4K20me1 3B8-9	0.611	0.0456912	-0.213755
5hmC 3F3-4	H3K9me3 3E4-5	0.613	0.0453568	0.212971
5hmC 3E8-9	H3K9me3 3E8-9	0.615	0.0448562	0.211793
5hmC 2I3-4	H3K9me3 3B8-9	0.617	0.044174	0.210176
5hmC 3C1-2	H3K9me2 3C7-9	0.618	0.0439963	0.209753
5hmC 3F1-2	H4K20me1 3C1-2	0.619	0.0438572	0.209421
5hmC 3E6-7	H3K9me3 2I7-8	0.62	0.0434422	-0.208428
5hmC 3C1-2	H3K9me3 2I7-8	0.621	0.0433694	-0.208253
5hmC 2I3-4	H4K20me1 3G4-5	0.622	0.043001	0.207367
5hmC 3F3-4	H3K9me3 3C1-2	0.625	0.0423397	-0.205766
5hmC 3F1-2	H3K9me2 3E6-7	0.626	0.042079	0.205132
5hmC 3E6-7	H3K9me3 3G2-3	0.628	0.0416804	0.204158
5hmC 3E8-9	H3K9me3 2I3-4	0.628	0.0415003	-0.203716
5hmC 3G2-3	H3K9me2 3C1-2	0.629	0.0413718	0.203401
5hmC 3H7-8	H4K20me1 3G4-5	0.63	0.0412438	0.203086
5hmC 3F1-2	H3K9me3 3F1-2	0.631	0.0409818	0.20244
5hmC 3B8-9	H3K4me2 2I7-8	0.632	0.0405821	0.20145
5hmC 2I3-4	H3K9me2 3F1-2	0.633	0.0403941	0.200983
5hmC 3C7-9	H3K9me3 3E4-5	0.633	0.0403817	0.200952
5hmC 3H7-8	H4K20me1 3G2-3	0.636	0.0396642	0.199159
5hmC 3F1-2	H3K9me2 3F3-4	0.639	0.0389577	-0.197377
5hmC 3G2-3	H3K9me3 3C5-6	0.641	0.0386289	-0.196542
5hmC 3C7-9	H3K9me3 2I3-4	0.646	0.0374952	-0.193637
5hmC 3G2-3	H3K4me2 3G2-3	0.649	0.0367407	0.191679
5hmC 3C7-9	H3K9me3 3C1-2	0.651	0.0364591	0.190943
5hmC 3G4-5	H3K9me2 2I7-8	0.651	0.0364281	0.190861
5hmC 3F3-4	H3K4me2 3F3-4	0.651	0.0363799	-0.190735
5hmC 3C5-6	H4K20me1 3C1-2	0.653	0.0359279	0.189547
5hmC 3B8-9	H4K20me1 3E4-5	0.653	0.0358864	0.189437
5hmC 3F3-4	H4K20me1 2I7-8	0.654	0.0356109	0.188709
5hmC 3F9-G1	H3K9me3 2I7-8	0.655	0.0355801	0.188627
5hmC 3C5-6	H4K20me1 3F1-2	0.655	0.0354748	0.188348
5hmC 3F1-2	H3K9me2 3E4-5	0.655	0.0354276	0.188222
5hmC 3G4-5	H3K9me2 3G4-5	0.656	0.0351836	0.187573
5hmC 3C7-9	H3K4me2 3E4-5	0.659	0.0346935	0.186262
5hmC 2I7-8	H3K4me2 3E6-7	0.661	0.0343076	0.185223
5hmC 3F1-2	H3K9me2 3G4-5	0.662	0.0340862	0.184625
5hmC 3F1-2	H3K9me2 2I7-8	0.662	0.0340025	-0.184398
5hmC 3G4-5	H3K4me2 3F9-G1	0.663	0.0337928	0.183828
5hmC 3C1-2	H4K20me1 3G4-5	0.664	0.0336126	0.183337
5hmC 3F1-2	H3K9me2 3E8-9	0.665	0.0334099	-0.182784
5hmC 3F1-2	H3K9me2 2I3-4	0.667	0.0329129	-0.181419
5hmC 3G4-5	H3K9me2 3E6-7	0.668	0.0326643	-0.180733
5hmC 3F3-4	H3K4me2 3C7-9	0.67	0.0324272	0.180076
5hmC 3G4-5	H3K9me2 3C5-6	0.67	0.0323331	-0.179814
5hmC 3H7-8	H3K9me2 3G4-5	0.671	0.0320822	0.179115
5hmC 3H7-8	H4K20me1 3E6-7	0.672	0.031983	0.178838
5hmC 3B8-9	H3K9me3 3C7-9	0.675	0.0312684	-0.176829
5hmC 3F9-G1	H3K9me2 3F1-2	0.676	0.0311344	0.176449
5hmC 3G2-3	H4K20me1 3E6-7	0.676	0.0311306	0.176439
5hmC 2I3-4	H3K9me3 3C1-2	0.678	0.0307015	0.175218
5hmC 3C5-6	H3K4me2 3E4-5	0.679	0.0304363	-0.17446
5hmC 3G4-5	H4K20me1 2I7-8	0.68	0.0303442	0.174196
5hmC 3E4-5	H3K9me3 3F9-G1	0.682	0.0299481	0.173055
5hmC 3C1-2	H3K4me2 3F9-G1	0.683	0.0298069	0.172647
5hmC 3H7-8	H3K4me2 3E6-7	0.684	0.029597	0.172038
5hmC 3E6-7	H3K4me2 2I7-8	0.684	0.0294865	0.171716
5hmC 3E6-7	H3K9me3 3E4-5	0.684	0.0294633	0.171649
5hmC 3C7-9	H3K9me2 3C1-2	0.685	0.0293575	0.17134
5hmC 3C1-2	H3K9me3 3F9-G1	0.685	0.029308	0.171196
5hmC 3C5-6	H3K9me3 3E6-7	0.686	0.0292503	-0.171027
5hmC 3E8-9	H3K4me2 3B8-9	0.686	0.0292162	0.170928
5hmC 3G4-5	H4K20me1 3F9-G1	0.688	0.0288337	-0.169805
5hmC 3E6-7	H3K9me3 3E8-9	0.688	0.0287756	0.169634
5hmC 3F1-2	H3K9me2 3C7-9	0.69	0.0284745	-0.168744
5hmC 2I7-8	H3K9me3 3G2-3	0.69	0.0283444	0.168358
5hmC 3G4-5	H3K9me2 3E4-5	0.692	0.0280591	-0.167508
5hmC 3G2-3	H3K9me2 3C7-9	0.693	0.0279097	0.167062
5hmC 3F3-4	H3K4me2 3F9-G1	0.693	0.0278396	0.166852
5hmC 3C1-2	H3K9me3 2I3-4	0.694	0.0277055	-0.16645
5hmC 3C1-2	H3K9me3 3C5-6	0.695	0.0275152	-0.165877
5hmC 3C7-9	H3K4me2 3F3-4	0.7	0.0265111	0.162822
5hmC 3B8-9	H3K9me2 3C1-2	0.7	0.0264574	0.162657
5hmC 3B8-9	H4K20me1 3F9-G1	0.701	0.0263773	0.162411
5hmC 3G2-3	H3K9me3 3F3-4	0.701	0.0262848	-0.162126
5hmC 3G4-5	H3K4me2 3G4-5	0.702	0.0261663	0.16176
5hmC 3B8-9	H4K20me1 3B8-9	0.703	0.0259998	-0.161244
5hmC 3F1-2	H3K9me2 3F9-G1	0.704	0.0257716	0.160535
5hmC 3B8-9	H3K9me3 3C1-2	0.705	0.0255398	-0.159812
5hmC 3F9-G1	H3K4me2 3F9-G1	0.706	0.0255086	0.159714
5hmC 2I3-4	H3K9me2 2I3-4	0.706	0.0254774	0.159616
5hmC 2I3-4	H4K20me1 3E4-5	0.706	0.0254485	0.159526
5hmC 3G2-3	H4K20me1 3B8-9	0.707	0.0251676	-0.158643
5hmC 3H7-8	H3K9me2 3F3-4	0.709	0.0249817	0.158056
5hmC 3C5-6	H3K4me2 3F1-2	0.709	0.0249412	-0.157928
5hmC 3C7-9	H3K4me2 3F9-G1	0.71	0.0247718	-0.157391
5hmC 3C1-2	H3K9me3 3G2-3	0.71	0.0246871	0.157121
5hmC 3E6-7	H3K9me3 3G4-5	0.713	0.0242075	-0.155588
5hmC 3C5-6	H3K4me2 3F3-4	0.713	0.0242066	0.155585
5hmC 3G4-5	H3K9me2 3E8-9	0.713	0.0241819	-0.155505
5hmC 3F1-2	H3K9me2 3G2-3	0.713	0.0241225	-0.155314
5hmC 3G2-3	H3K9me2 3F1-2	0.722	0.02264	0.150466
5hmC 3C5-6	H3K4me2 3C7-9	0.723	0.0225573	0.150191
5hmC 3C5-6	H3K9me3 3C7-9	0.723	0.0225294	-0.150098
5hmC 3F3-4	H3K4me2 3B8-9	0.724	0.0223191	0.149396
5hmC 2I7-8	H3K9me2 2I3-4	0.724	0.0222542	-0.149178
5hmC 3C7-9	H4K20me1 3B8-9	0.726	0.021991	-0.148294
5hmC 3G4-5	H4K20me1 3E6-7	0.729	0.0215271	-0.146721
5hmC 3F1-2	H3K9me2 3F1-2	0.729	0.0214753	-0.146545
5hmC 3C1-2	H4K20me1 2I7-8	0.731	0.0211243	0.145342
5hmC 3E8-9	H3K9me3 3C1-2	0.732	0.020956	0.144762
5hmC 3E4-5	H3K9me2 3C5-6	0.734	0.0207025	0.143884
5hmC 2I7-8	H3K9me2 3C7-9	0.735	0.0204927	0.143153
5hmC 3E6-7	H4K20me1 2I7-8	0.748	0.018473	0.135916
5hmC 3H7-8	H3K4me2 3F9-G1	0.748	0.0184476	-0.135822
5hmC 2I7-8	H3K9me3 3F3-4	0.75	0.0181573	0.134749
5hmC 3C7-9	H4K20me1 3G4-5	0.753	0.0177823	0.13335
5hmC 3C5-6	H3K9me3 3G4-5	0.753	0.0177502	0.13323
5hmC 3C7-9	H3K9me2 3G2-3	0.754	0.0175699	-0.132551
5hmC 3C7-9	H3K9me3 2I7-8	0.756	0.0173076	0.131558
5hmC 3C7-9	H3K9me2 3C5-6	0.758	0.016976	-0.130292
5hmC 3F9-G1	H3K9me2 3F3-4	0.759	0.0168741	-0.1299
5hmC 3F3-4	H4K20me1 3B8-9	0.76	0.016817	0.129681
5hmC 3F9-G1	H3K9me2 2I7-8	0.763	0.016317	-0.127738
5hmC 3C1-2	H3K9me3 3E8-9	0.763	0.0162975	0.127662
5hmC 3B8-9	H3K9me3 3F9-G1	0.763	0.0162822	-0.127602
5hmC 3C7-9	H4K20me1 3E6-7	0.768	0.0156273	0.125009
5hmC 3E8-9	H3K9me3 2I7-8	0.771	0.0151902	-0.123249
5hmC 3G2-3	H4K20me1 2I7-8	0.771	0.0151561	0.12311
5hmC 3G4-5	H3K4me2 3E4-5	0.772	0.015048	0.12267
5hmC 3H7-8	H3K4me2 3F3-4	0.773	0.0150156	0.122538
5hmC 3H7-8	H3K9me2 3G2-3	0.773	0.0149666	0.122338
5hmC 3E4-5	H3K9me3 2I7-8	0.777	0.0144091	-0.120038
5hmC 3E8-9	H3K9me2 3C7-9	0.779	0.0142044	0.119182
5hmC 3C7-9	H3K9me3 3C5-6	0.779	0.0142026	-0.119175
5hmC 3C1-2	H3K9me3 3F3-4	0.779	0.0141007	-0.118746
5hmC 3C7-9	H3K9me2 3C7-9	0.781	0.0139015	-0.117905
5hmC 2I3-4	H3K9me3 3C7-9	0.781	0.0138434	0.117658
5hmC 3G4-5	H3K4me2 3C7-9	0.784	0.0134512	-0.115979
5hmC 3C1-2	H3K9me2 2I3-4	0.785	0.0133897	0.115714
5hmC 3G4-5	H3K4me2 3E6-7	0.786	0.0133122	-0.115379
5hmC 3G2-3	H3K9me2 3G2-3	0.786	0.0132761	-0.115222
5hmC 3C5-6	H3K9me2 3C1-2	0.786	0.0132083	0.114927
5hmC 2I3-4	H3K4me2 3F9-G1	0.789	0.0129454	0.113778
5hmC 2I7-8	H3K9me2 3F9-G1	0.789	0.0129405	-0.113756
5hmC 3H7-8	H3K4me2 3C1-2	0.792	0.012557	0.112058
5hmC 3C5-6	H3K9me2 3B8-9	0.792	0.0125403	-0.111983
5hmC 3E4-5	H3K4me2 3F3-4	0.792	0.0125261	0.11192
5hmC 3G4-5	H3K4me2 3F1-2	0.792	0.012492	-0.111768
5hmC 2I7-8	H3K9me2 3F1-2	0.794	0.0122873	-0.110848
5hmC 3C5-6	H3K9me2 3C7-9	0.796	0.0120682	0.109856
5hmC 3E8-9	H4K20me1 3E4-5	0.796	0.0120537	-0.109789
5hmC 3H7-8	H3K9me3 3G4-5	0.8	0.0115963	0.107686
5hmC 3C7-9	H3K9me2 3G4-5	0.8	0.0115958	0.107684
5hmC 2I3-4	H3K9me3 2I3-4	0.8	0.0115113	-0.107291
5hmC 3C1-2	H4K20me1 3B8-9	0.801	0.0114468	-0.10699
5hmC 3B8-9	H3K9me2 3E8-9	0.802	0.0112819	0.106216
5hmC 3F9-G1	H3K9me2 3C5-6	0.803	0.0111708	-0.105692
5hmC 2I7-8	H4K20me1 2I7-8	0.805	0.0109976	0.10487
5hmC 3E4-5	H4K20me1 3B8-9	0.807	0.0107257	0.103565
5hmC 3E4-5	H3K4me2 3F9-G1	0.81	0.0104069	0.102014
5hmC 3H7-8	H4K20me1 3C7-9	0.811	0.0103482	0.101726
5hmC 3C7-9	H3K4me2 3G2-3	0.817	0.00960794	0.0980201
5hmC 3G2-3	H3K4me2 3B8-9	0.818	0.00954347	0.0976907
5hmC 3F9-G1	H3K9me2 3C7-9	0.819	0.00948816	0.0974072
5hmC 3E6-7	H3K9me3 3B8-9	0.819	0.0094879	-0.0974059
5hmC 3H7-8	H3K9me3 3F1-2	0.82	0.00938258	-0.0968637
5hmC 3E6-7	H3K9me3 3F3-4	0.82	0.00929152	-0.0963925
5hmC 3E6-7	H3K9me3 2I3-4	0.821	0.00919094	-0.0958694
5hmC 3H7-8	H3K9me2 3E8-9	0.822	0.00917292	0.0957754
5hmC 2I7-8	H3K9me3 2I3-4	0.823	0.00905787	-0.0951728
5hmC 3E4-5	H3K9me3 3C1-2	0.823	0.00896783	-0.0946986
5hmC 3H7-8	H4K20me1 3E4-5	0.829	0.00838992	0.0915965
5hmC 3B8-9	H3K9me3 2I3-4	0.83	0.00833146	-0.0912768
5hmC 3G4-5	H4K20me1 3E4-5	0.83	0.00826573	-0.0909161
5hmC 3C5-6	H3K4me2 2I7-8	0.831	0.008244	0.0907965
5hmC 3E6-7	H3K4me2 3C7-9	0.831	0.00821072	-0.090613
5hmC 3H7-8	H3K9me2 3F9-G1	0.832	0.00807939	0.0898854
5hmC 3F1-2	H4K20me1 3E4-5	0.834	0.00792198	-0.0890055
5hmC 2I3-4	H3K9me3 2I7-8	0.835	0.00787319	-0.088731
5hmC 2I3-4	H3K9me3 3C5-6	0.836	0.00772158	-0.0878725
5hmC 2I3-4	H4K20me1 3B8-9	0.837	0.00761511	-0.0872646
5hmC 3C7-9	H3K9me2 3E8-9	0.838	0.00756643	-0.0869852
5hmC 3C5-6	H4K20me1 3B8-9	0.84	0.00730749	0.0854839
5hmC 3G2-3	H3K9me2 3C5-6	0.843	0.00708312	-0.0841612
5hmC 3B8-9	H3K4me2 3B8-9	0.847	0.006686	-0.081768
5hmC 3H7-8	H4K20me1 3C5-6	0.847	0.00668247	0.0817464
5hmC 3B8-9	H3K9me3 3C5-6	0.85	0.00646472	0.0804035
5hmC 3G4-5	H3K9me2 3C7-9	0.85	0.00641548	-0.0800967
5hmC 2I7-8	H4K20me1 3E6-7	0.851	0.00640788	-0.0800492
5hmC 2I7-8	H3K9me2 3G4-5	0.853	0.00622499	-0.0788986
5hmC 3E4-5	H3K9me3 3C7-9	0.853	0.00621501	-0.0788353
5hmC 3G2-3	H3K9me3 3F9-G1	0.855	0.00605722	0.0778281
5hmC 3B8-9	H4K20me1 3G4-5	0.856	0.00597768	-0.0773155
5hmC 3G2-3	H3K9me3 3G2-3	0.856	0.00597565	0.0773023
5hmC 3E4-5	H3K9me2 2I7-8	0.856	0.00593519	0.0770402
5hmC 3H7-8	H3K9me2 3C1-2	0.858	0.00581905	0.0762827
5hmC 3E8-9	H3K4me2 3G2-3	0.858	0.00579992	0.0761572
5hmC 3C1-2	H4K20me1 3E4-5	0.859	0.00570702	0.0755449
5hmC 3F9-G1	H4K20me1 3B8-9	0.859	0.00567571	-0.0753373
5hmC 3C5-6	H3K9me2 3F9-G1	0.86	0.00560968	0.0748978
5hmC 3E8-9	H3K4me2 3F3-4	0.861	0.00554955	-0.0744953
5hmC 3C7-9	H3K9me2 3F9-G1	0.863	0.00541406	0.0735803
5hmC 3G4-5	H4K20me1 3G4-5	0.871	0.00473274	-0.0687949
5hmC 3C1-2	H3K9me2 3G2-3	0.872	0.00466977	-0.0683357
5hmC 3C5-6	H3K9me2 3F1-2	0.873	0.00463499	-0.0680807
5hmC 3H7-8	H3K9me2 3E6-7	0.874	0.0045684	0.0675899
5hmC 3C5-6	H3K9me3 3E4-5	0.874	0.00450739	-0.0671371
5hmC 3E4-5	H3K9me3 3B8-9	0.875	0.00444233	-0.0666508
5hmC 3E4-5	H3K9me3 3E8-9	0.876	0.00436615	0.0660768
5hmC 3C1-2	H3K9me3 3B8-9	0.877	0.00430284	0.065596
5hmC 3E8-9	H4K20me1 2I7-8	0.878	0.0042632	0.0652932
5hmC 2I7-8	H3K9me3 2I7-8	0.879	0.00420958	0.0648812
5hmC 3H7-8	H3K4me2 3G4-5	0.88	0.00409982	0.0640298
5hmC 3C5-6	H3K4me2 3E8-9	0.884	0.00381642	-0.0617772
5hmC 3C5-6	H3K9me3 3G2-3	0.886	0.00369057	-0.06075
5hmC 3E8-9	H3K9me2 2I3-4	0.886	0.00368771	-0.0607265
5hmC 2I3-4	H3K9me2 3G2-3	0.888	0.00358357	-0.059863
5hmC 3E6-7	H3K9me3 3C1-2	0.888	0.00356965	-0.0597466
5hmC 3C5-6	H3K9me2 2I7-8	0.889	0.00352819	-0.0593985
5hmC 3G2-3	H3K9me2 3E8-9	0.89	0.00342965	-0.0585632
5hmC 3F3-4	H3K9me3 3G2-3	0.892	0.0033585	0.0579525
5hmC 3G2-3	H3K9me2 2I3-4	0.893	0.00327906	0.0572631
5hmC 3F9-G1	H3K9me2 3G2-3	0.894	0.00322561	0.0567945
5hmC 3C5-6	H3K9me2 3C5-6	0.896	0.00311415	-0.0558046
5hmC 3C1-2	H3K9me3 3C7-9	0.896	0.00310536	0.0557258
5hmC 3G4-5	H4K20me1 3G2-3	0.896	0.00306889	0.0553976
5hmC 3F3-4	H3K9me3 3E8-9	0.897	0.00302392	-0.0549902
5hmC 3E8-9	H3K9me3 3G2-3	0.903	0.00268821	0.051848
5hmC 2I7-8	H3K4me2 3G2-3	0.904	0.00261635	0.0511503
5hmC 3C1-2	H3K9me2 3C5-6	0.904	0.00261515	-0.0511385
5hmC 3F1-2	H3K4me2 3F9-G1	0.905	0.0025895	-0.0508871
5hmC 3B8-9	H3K9me2 3C5-6	0.905	0.00255482	0.0505452
5hmC 3F1-2	H3K9me3 2I3-4	0.906	0.00252906	0.0502898
5hmC 3B8-9	H3K9me3 3G2-3	0.909	0.00235406	0.0485187
5hmC 3C1-2	H3K4me2 3F3-4	0.911	0.00228158	-0.0477659
5hmC 3E8-9	H3K9me2 3G4-5	0.912	0.00219091	0.0468072
5hmC 3E8-9	H4K20me1 3G4-5	0.913	0.00216995	-0.0465827
5hmC 3C5-6	H3K9me2 2I3-4	0.914	0.00210968	-0.0459313
5hmC 3C5-6	H3K4me2 3G2-3	0.915	0.00207114	-0.0455098
5hmC 3F1-2	H4K20me1 3E6-7	0.917	0.00196504	0.0443287
5hmC 2I3-4	H3K9me3 3F3-4	0.918	0.00193291	0.0439649
5hmC 3F1-2	H4K20me1 3G4-5	0.918	0.00190135	0.0436044
5hmC 3B8-9	H3K4me2 3F3-4	0.918	0.0018999	0.0435879
5hmC 3G2-3	H3K9me3 3C7-9	0.919	0.00187033	0.0432473
5hmC 3G4-5	H4K20me1 3C1-2	0.919	0.00186644	0.0432023
5hmC 3B8-9	H3K9me2 2I3-4	0.92	0.00184375	0.0429389
5hmC 2I7-8	H3K9me2 3C1-2	0.92	0.00181892	-0.0426488
5hmC 3E4-5	H3K9me3 3F3-4	0.92	0.00181291	-0.0425783
5hmC 3G2-3	H4K20me1 3E4-5	0.922	0.00173728	0.0416807
5hmC 3H7-8	H3K9me2 3C5-6	0.923	0.001697	0.0411947
5hmC 3C5-6	H3K4me2 3E6-7	0.925	0.00162429	-0.0403025
5hmC 3G2-3	H3K9me3 3E8-9	0.925	0.00161833	0.0402285
5hmC 2I7-8	H3K4me2 3F3-4	0.925	0.00160854	0.0401067
5hmC 3E4-5	H3K9me2 3F3-4	0.925	0.00158687	0.0398356
5hmC 3F3-4	H3K9me3 3G4-5	0.925	0.00158494	-0.0398113
5hmC 2I3-4	H4K20me1 2I7-8	0.926	0.00155179	0.0393927
5hmC 3F9-G1	H3K9me3 2I3-4	0.928	0.00146194	0.0382353
5hmC 3G4-5	H3K9me2 3G2-3	0.929	0.00141902	0.0376699
5hmC 3E8-9	H3K9me3 3C5-6	0.93	0.00141575	-0.0376264
5hmC 3G2-3	H3K9me3 3C1-2	0.932	0.00133187	-0.0364949
5hmC 3B8-9	H3K9me2 2I7-8	0.932	0.00130847	-0.0361728
5hmC 2I3-4	H3K9me2 3E8-9	0.932	0.00130125	0.0360729
5hmC 3G4-5	H4K20me1 2I3-4	0.933	0.00129412	0.0359739
5hmC 3B8-9	H3K9me2 3B8-9	0.933	0.00128315	0.0358211
5hmC 3G4-5	H3K4me2 3E8-9	0.934	0.00125563	0.0354348
5hmC 3F3-4	H3K9me2 2I7-8	0.935	0.00122217	0.0349595
5hmC 3H7-8	H3K4me2 3F1-2	0.935	0.00121262	0.0348226
5hmC 3F9-G1	H4K20me1 3E4-5	0.938	0.0010827	0.0329044
5hmC 3C5-6	H3K9me2 3G2-3	0.938	0.00108016	0.0328659
5hmC 3G2-3	H3K4me2 3F3-4	0.939	0.00106973	-0.0327068
5hmC 3F3-4	H3K9me3 3F9-G1	0.942	0.000950448	0.0308293
5hmC 3H7-8	H4K20me1 3F1-2	0.943	0.000915212	0.0302525
5hmC 3C7-9	H3K9me2 3F1-2	0.945	0.000849102	-0.0291394
5hmC 3E8-9	H3K9me2 3F9-G1	0.946	0.000840856	0.0289975
5hmC 3E8-9	H3K9me3 3F3-4	0.948	0.000782197	-0.0279678
5hmC 3G4-5	H4K20me1 3C5-6	0.948	0.000779535	0.0279202
5hmC 3C7-9	H4K20me1 3E4-5	0.949	0.00074333	-0.0272641
5hmC 2I3-4	H3K4me2 3F3-4	0.949	0.000739904	-0.0272012
5hmC 3H7-8	H3K9me2 2I3-4	0.952	0.00066495	0.0257866
5hmC 3H7-8	H3K9me2 3E4-5	0.952	0.000657941	0.0256504
5hmC 3E8-9	H4K20me1 3E6-7	0.953	0.000623769	0.0249754
5hmC 3C5-6	H3K9me2 3E4-5	0.953	0.000620927	-0.0249184
5hmC 3C5-6	H3K9me2 3F3-4	0.954	0.000614533	0.0247898
5hmC 3E8-9	H3K4me2 3F9-G1	0.954	0.000604639	-0.0245894
5hmC 3C5-6	H3K9me2 3E6-7	0.954	0.000594556	0.0243835
5hmC 3C1-2	H3K9me3 3C1-2	0.954	0.000593698	0.0243659
5hmC 3E8-9	H3K9me2 3C1-2	0.955	0.000589082	0.024271
5hmC 3F1-2	H3K9me2 3C1-2	0.955	0.000571934	-0.0239152
5hmC 3C5-6	H4K20me1 3E4-5	0.957	0.000535528	-0.0231415
5hmC 3H7-8	H3K9me2 3F1-2	0.958	0.000506217	-0.0224993
5hmC 3H7-8	H3K4me2 3C7-9	0.96	0.000457139	0.0213808
5hmC 3C5-6	H3K9me2 3E8-9	0.961	0.000435373	-0.0208656
5hmC 3C5-6	H3K9me2 3G4-5	0.961	0.000430309	0.0207439
5hmC 2I3-4	H3K9me2 3C7-9	0.963	0.000384735	0.0196147
5hmC 3C5-6	H3K9me3 3F1-2	0.964	0.000370935	0.0192597
5hmC 2I3-4	H3K9me2 3C5-6	0.965	0.000348942	0.01868
5hmC 3C5-6	H4K20me1 3E6-7	0.966	0.000333209	0.018254
5hmC 3F9-G1	H3K9me2 3E8-9	0.967	0.000308816	-0.0175732
5hmC 3F9-G1	H3K9me3 3C5-6	0.967	0.000306364	0.0175033
5hmC 3G2-3	H4K20me1 3G4-5	0.969	0.000275654	0.0166028
5hmC 3H7-8	H3K4me2 3E4-5	0.971	0.000245529	0.0156694
5hmC 3B8-9	H3K9me2 3F3-4	0.971	0.000234476	-0.0153126
5hmC 3F9-G1	H3K9me2 2I3-4	0.972	0.000227865	-0.0150952
5hmC 3H7-8	H3K4me2 3G2-3	0.972	0.000225829	0.0150276
5hmC 3G2-3	H3K4me2 3F9-G1	0.973	0.000207338	-0.0143992
5hmC 3H7-8	H3K9me3 2I3-4	0.974	0.000195145	-0.0139694
5hmC 3E8-9	H3K9me2 3F1-2	0.974	0.000186781	-0.0136668
5hmC 3C1-2	H3K9me2 3E8-9	0.975	0.000183908	-0.0135613
5hmC 3C7-9	H3K9me2 2I3-4	0.977	0.00014944	-0.0122246
5hmC 2I7-8	H4K20me1 3G4-5	0.98	0.000110327	0.0105037
5hmC 3C5-6	H4K20me1 3F9-G1	0.98	0.00010923	0.0104513
5hmC 3H7-8	H3K4me2 2I3-4	0.983	7.94474e-05	0.00891333
5hmC 3G4-5	H3K9me2 3B8-9	0.984	7.59209e-05	-0.00871326
5hmC 3G2-3	H3K9me3 3B8-9	0.986	5.39965e-05	0.00734823
5hmC 2I7-8	H3K9me3 3C5-6	0.987	5.07153e-05	-0.00712147
5hmC 3F3-4	H3K9me2 3C7-9	0.988	4.41583e-05	-0.00664517
5hmC 2I7-8	H3K4me2 3F9-G1	0.988	4.20874e-05	-0.00648748
5hmC 3C5-6	H3K4me2 3G4-5	0.99	2.599e-05	0.00509804
5hmC 3E4-5	H3K9me2 3C7-9	0.991	2.47873e-05	0.00497869
5hmC 3H7-8	H3K9me3 3E4-5	0.993	1.32407e-05	-0.00363877
5hmC 3F3-4	H3K9me2 3F3-4	0.997	2.22691e-06	0.00149229
5hmC 3B8-9	H3K9me3 3G4-5	0.998	7.49993e-07	-0.000866022
