# Supplementary material for: Reciprocal changes in DNA methylation and hydroxymethylation and a broad repressive epigenetic switch characterize FMR1 transcriptional silencing in fragile X syndrome
Source: Clin Epigenetics. 2016 Feb 5;8:15. doi: 10.1186/s13148-016-0181-x (PMC4743126; doi:10.1186/s13148-016-0181-x)
Supplement: Additional file 8: Table S6. — This table summarizes the results of linear regression analyses and the Spearman correlation (p value, RSq, R) looking at the relationship between the ABC-C score and the indicated epigenetic readouts (5mC, 5hmC, histone PTMs). (XLSX 16 kb) [file 13148_2016_181_MOESM8_ESM.xlsx]

## Sheet: ABC score vs molecular readouts
All data from the linear regression analysis illustrated in Figure 5E and 5F and additional Spearman correlation analysis to investigate the relationship between the ABC score and the differents molecular readouts as indicated in the column "Assay".
Data used for the analyses are indicated Supplementary Table S1.
	Linear regression			Spearman R
Assay	p-value	RSq	R	p-value	Rank R squared	Rank R
5mC HsFMR1	0.0644	0.460267	0.67843	0.071	0.444444	0.666667
5mC B3	0.0671	0.453597	0.673496	0.058	0.476757	0.690476
5mC 3E4-5	0.324	0.161535	-0.401914	0.0465	0.510204	-0.714286
5mC 3E6-7	0.674	0.0314666	0.177388	0.955	0.000566893	0.0238095
5mC 3B8-9	0.659	0.0345684	0.185926	0.779	0.0141723	0.119048
5mC 3C1-2	0.609	0.0461376	0.214797	0.867	0.00510204	-0.0714286
5mC 2I3-4	0.396	0.122394	0.349848	0.32	0.163832	0.404762
5mC 3C5-6	0.733	0.020894	0.144547	0.779	0.0141723	0.119048
5mC 3C7-9	0.867	0.00508632	-0.0713185	0.955	0.000566893	-0.0238095
5mC 3E8-9	0.00501	0.756288	-0.869648	0.0366	0.544785	-0.738095
5mC 3F1-2	0.0697	0.447376	-0.668862	0.0465	0.510204	-0.714286
5mC 2I7-8	0.317	0.165908	-0.407318	0.289	0.183673	-0.428571
5mC 3F3-4	0.00817	0.714985	0.845568	0.0149	0.655329	0.809524
5mC 3F9-G1	0.78	0.0140096	-0.118362	0.456	0.095805	-0.309524
5mC 3G2-3	0.982	9.28373e-05	-0.00963521	1	0	0
5mC 3G4-5	0.0487	0.503395	-0.709503	0.183	0.274376	-0.52381
5mC 3H7-8	0.405	0.118084	0.343634	0.183	0.274376	0.52381
5hmC 3E4-5	0.106	0.375929	-0.61313	0.183	0.274376	-0.52381
5hmC 3E6-7	0.446	0.0998249	-0.315951	0.493	0.0816327	-0.285714
5hmC 3B8-9	0.848	0.00662327	0.0813835	0.911	0.00226757	0.047619
5hmC 3C1-2	0.216	0.241754	-0.491685	0.183	0.274376	-0.52381
5hmC 2I3-4	0.267	0.199554	-0.446715	0.207	0.25	-0.5
5hmC 3C5-6	0.46	0.0940675	-0.306704	0.139	0.326531	-0.571429
5hmC 3C7-9	0.0236	0.602208	-0.77602	0.0208	0.617347	-0.785714
5hmC 3E8-9	0.109	0.371001	-0.609099	0.0856	0.413265	-0.642857
5hmC 3F1-2	0.0613	0.467947	-0.684067	0.0366	0.544785	-0.738095
5hmC 2I7-8	0.0771	0.430838	-0.656382	0.102	0.38322	-0.619048
5hmC 3F3-4	0.311	0.169677	-0.411918	0.289	0.183673	-0.428571
5hmC 3F9-G1	0.142	0.322056	-0.5675	0.12	0.354308	-0.595238
5hmC 3G2-3	0.218	0.239713	-0.489605	0.12	0.354308	-0.595238
5hmC 3G4-5	0.315	0.166734	0.408331	0.456	0.095805	0.309524
5hmC 3H7-8	0.0357	0.548057	-0.740308	0.058	0.476757	-0.690476
H3K4me2 3E4-5	0.765	0.0161059	0.126909	0.955	0.000566893	-0.0238095
H3K4me2 3E6-7	0.939	0.00104894	-0.0323873	0.736	0.0204082	-0.142857
H3K4me2 3B8-9	0.999	5.7329e-07	0.000757159	0.955	0.000566893	-0.0238095
H3K4me2 3C1-2	0.211	0.246619	-0.496608	0.12	0.354308	-0.595238
H3K4me2 2I3-4	0.289	0.184071	-0.429035	0.071	0.444444	-0.666667
H3K4me2 3C5-6	0.146	0.316859	-0.562902	0.058	0.476757	-0.690476
H3K4me2 3C7-9	0.441	0.101976	-0.319336	0.12	0.354308	-0.595238
H3K4me2 3E8-9	0.454	0.0964492	-0.310563	0.352	0.145125	-0.380952
H3K4me2 3F1-2	0.977	0.000147707	-0.0121535	0.493	0.0816327	-0.285714
H3K4me2 2I7-8	0.337	0.153756	-0.392117	0.26	0.204649	-0.452381
H3K4me2 3F3-4	0.861	0.0055441	0.0744587	0.867	0.00510204	0.0714286
H3K4me2 3F9-G1	0.244	0.217599	0.466475	0.456	0.095805	0.309524
H3K4me2 3G2-3	0.481	0.0857868	0.292894	0.779	0.0141723	-0.119048
H3K4me2 3G4-5	0.996	3.73057e-06	-0.00193147	0.651	0.0362812	-0.190476
H3K9me2 3E4-5	0.97	0.000263357	0.0162283	0.911	0.00226757	-0.047619
H3K9me2 3E6-7	0.939	0.00104894	-0.0323874	0.57	0.0566893	-0.238095
H3K9me2 3B8-9	0.833	0.00805105	-0.0897277	0.693	0.0277778	-0.166667
H3K9me2 3C1-2	0.946	0.000822851	-0.0286854	0.911	0.00226757	-0.047619
H3K9me2 2I3-4	0.97	0.000252031	0.0158755	0.955	0.000566893	-0.0238095
H3K9me2 3C5-6	0.803	0.011216	0.105906	0.651	0.0362812	0.190476
H3K9me2 3C7-9	0.479	0.0866172	0.294308	0.385	0.127551	0.357143
H3K9me2 3E8-9	0.872	0.00471962	0.0686995	0.42	0.111111	0.333333
H3K9me2 3F1-2	0.835	0.00780661	0.088355	0.531	0.0685941	0.261905
H3K9me2 2I7-8	0.803	0.0112499	0.106066	0.61	0.0459184	0.214286
H3K9me2 3F3-4	0.668	0.0328261	0.18118	0.61	0.0459184	0.214286
H3K9me2 3F9-G1	0.683	0.0297687	0.172536	0.779	0.0141723	-0.119048
H3K9me2 3G2-3	0.779	0.0142123	0.119215	0.531	0.0685941	0.261905
H3K9me2 3G4-5	0.834	0.00794379	0.0891279	1	0	0
H3K9me3 3E4-5	0.758	0.0170009	0.130387	0.693	0.0277778	-0.166667
H3K9me3 3E6-7	0.94	0.00102886	0.0320758	0.493	0.0816327	-0.285714
H3K9me3 3B8-9	0.935	0.00120215	-0.034672	0.493	0.0816327	-0.285714
H3K9me3 3C1-2	0.712	0.0244493	0.156363	0.493	0.0816327	0.285714
H3K9me3 2I3-4	0.183	0.274331	0.523767	0.233	0.226757	0.47619
H3K9me3 3C5-6	0.507	0.0767046	0.276956	0.867	0.00510204	-0.0714286
H3K9me3 3C7-9	0.925	0.00159464	-0.039933	0.531	0.0685941	-0.261905
H3K9me3 3E8-9	0.984	7.65967e-05	0.00875195	0.736	0.0204082	-0.142857
H3K9me3 3F1-2	0.907	0.00245977	-0.0495961	0.955	0.000566893	-0.0238095
H3K9me3 2I7-8	0.901	0.00282574	0.0531577	0.911	0.00226757	0.047619
H3K9me3 3F3-4	0.969	0.000276342	0.0166235	0.61	0.0459184	-0.214286
H3K9me3 3F9-G1	0.856	0.00595311	-0.0771564	0.57	0.0566893	-0.238095
H3K9me3 3G2-3	0.786	0.0132027	0.114903	0.867	0.00510204	-0.0714286
H3K9me3 3G4-5	0.754	0.0176867	-0.132991	0.42	0.111111	-0.333333
H4K20me1 3E4-5	0.843	0.00708093	0.0841482	0.736	0.0204082	-0.142857
H4K20me1 3E6-7	0.942	0.00097285	-0.0311905	0.736	0.0204082	-0.142857
H4K20me1 3B8-9	0.592	0.0505874	0.224916	0.651	0.0362812	0.190476
H4K20me1 3C1-2	0.612	0.0454736	0.213245	0.531	0.0685941	0.261905
H4K20me1 2I3-4	0.888	0.00356107	-0.0596747	0.61	0.0459184	-0.214286
H4K20me1 3C5-6	0.315	0.16706	-0.408729	0.139	0.326531	-0.571429
H4K20me1 3C7-9	0.634	0.0401931	-0.200482	0.955	0.000566893	-0.0238095
H4K20me1 3E8-9	0.208	0.248665	-0.498663	0.32	0.163832	-0.404762
H4K20me1 3F1-2	0.45	0.0982627	-0.313469	0.531	0.0685941	-0.261905
H4K20me1 2I7-8	0.3	0.176211	-0.419775	0.651	0.0362812	-0.190476
H4K20me1 3F3-4	0.725	0.0221734	-0.148907	0.42	0.111111	-0.333333
H4K20me1 3F9-G1	0.11	0.368513	-0.607053	0.233	0.226757	-0.47619
H4K20me1 3G2-3	0.609	0.0463088	-0.215195	0.352	0.145125	-0.380952
H4K20me1 3G4-5	0.848	0.00664526	0.0815185	0.911	0.00226757	0.047619
