# Supplementary material for: Reciprocal changes in DNA methylation and hydroxymethylation and a broad repressive epigenetic switch characterize FMR1 transcriptional silencing in fragile X syndrome
Source: Clin Epigenetics. 2016 Feb 5;8:15. doi: 10.1186/s13148-016-0181-x (PMC4743126; doi:10.1186/s13148-016-0181-x)
Supplement: Additional file 11: Table S4. — This table summarizes the values from the statistical analyses (mean, SD, SEM, p value) for each sample groups (control and FXS) for each epigenetic readout (5mC, 5hmC, histone PTMs). (XLSX 15 kb) [file 13148_2016_181_MOESM11_ESM.xlsx]

## Sheet: Summary stats
	Primers	mean.crt	mean.fxs	sd.crt	sd.fxs	sem.crt	sem.fxs	ttest.p
5hmC	3E4-5	4.36	2.464	0.3732	2.505	0.1866	0.8855	0.0712
5hmC	3E6-7	4.678	3.918	0.8315	1.037	0.4157	0.3667	0.2099
5hmC	3B8-9	6.083	6.33	0.9038	0.5907	0.4519	0.2088	0.6433
5hmC	3C1-2	9.228	6.269	0.3846	1.792	0.1923	0.6336	0.002
5hmC	2I3-4	9.173	7.625	0.2347	1.181	0.1174	0.4175	0.0073
5hmC	3C5-6	4.95	5.413	0.4962	0.5082	0.2481	0.1797	0.18
5hmC	3C7-9	7.798	5.639	0.5736	1.422	0.2868	0.5027	0.004
5hmC	3E8-9	7.785	5.819	0.5881	1.056	0.2941	0.3735	0.0022
5hmC	3F1-2	7.648	5.869	0.7696	1.091	0.3848	0.3857	0.0107
5hmC	2I7-8	6.99	5.178	0.3556	0.587	0.1778	0.2075	< 0.0001
5hmC	3F3-4	5.43	3.89	0.2655	0.8253	0.1327	0.2918	0.0009
5hmC	3F9-G1	6.71	4.851	0.3461	0.9902	0.1731	0.3501	0.0009
5hmC	3G2-3	6.285	4.841	0.5603	0.9964	0.2801	0.3523	0.0098
5hmC	3G4-5	3.713	3.774	1.221	0.8357	0.6105	0.2955	0.9319
5hmC	3H7-8	8.59	8.576	0.3108	0.3175	0.1554	0.1123	0.9451
5mC	3E4-5	7.062	6.655	0.7817	0.3954	0.3908	0.1398	0.3845
5mC	3E6-7	6.037	6.098	0.6189	0.3391	0.3095	0.1199	0.8633
5mC	3B8-9	5.095	5.447	0.7547	0.4517	0.3773	0.1597	0.4367
5mC	3C1-2	7.567	7.97	0.7944	0.2742	0.3972	0.09695	0.3896
5mC	2I3-4	6.1435	8.42	0.210796	0.580239	0.105398	0.205145	< 0.0001
5mC	3C5-6	2.644	8.485	0.4375	0.4317	0.2187	0.1526	< 0.0001
5mC	3C7-9	6.632	7.273	0.4256	0.3889	0.2128	0.1375	0.0473
5mC	3E8-9	5.929	5.842	0.3255	0.2848	0.1627	0.1007	0.6684
5mC	3F1-2	6.084	5.869	0.3006	0.3516	0.1503	0.1243	0.3071
5mC	2I7-8	5	5.384	0.602	0.3941	0.301	0.1393	0.3073
5mC	3F3-4	5.192	5.247	0.6042	0.1384	0.3021	0.04894	0.8677
5mC	3F9-G1	8.112	7.72	0.2191	0.3298	0.1095	0.1166	0.0371
5mC	3G2-3	5.636	5.54	0.2156	0.5292	0.1078	0.1871	0.6674
5mC	3G4-5	5.584	5.453	0.8262	0.7264	0.4131	0.2568	0.7984
5mC	3H7-8	7.898	8.676	0.4606	0.4933	0.2303	0.1744	0.0332
H3K4me2	3E4-5	6.78	5.705	1.228	2	0.7089	0.7071	0.3229
H3K4me2	3E6-7	6.993	5.723	0.7946	1.875	0.4588	0.6628	0.1514
H3K4me2	3B8-9	7.243	4.643	0.6252	1.371	0.361	0.4848	0.0025
H3K4me2	3C1-2	10.3	7.54	0.1097	1.601	0.06333	0.566	0.0018
H3K4me2	2I3-4	10.9933	7.6175	0.115036	2.03903	0.0664161	0.720904	0.0022
H3K4me2	3C5-6	10.99	7.011	0.2722	1.893	0.1572	0.6694	0.0005
H3K4me2	3C7-9	9.3	6.891	0.4943	2.52	0.2854	0.891	0.0322
H3K4me2	3E8-9	8.913	5.896	0.5577	1.632	0.322	0.5769	0.0014
H3K4me2	3F1-2	8.737	5.814	0.8203	2.12	0.4736	0.7495	0.0096
H3K4me2	2I7-8	8.167	6.639	0.3444	1.079	0.1989	0.3816	0.0062
H3K4me2	3F3-4	6.277	5.904	1.031	1.697	0.5951	0.5998	0.6738
H3K4me2	3F9-G1	5.627	5.614	1.417	1.989	0.8179	0.7033	0.9909
H3K4me2	3G2-3	5.31	6.014	0.3464	1.309	0.2	0.4628	0.197
H3K4me2	3G4-5	6.02	6.039	0.2352	1.638	0.1358	0.579	0.9756
H3K9me2	3E4-5	7.293	7.326	0.1415	1.814	0.08172	0.6415	0.9608
H3K9me2	3E6-7	7.273	7.193	0.09019	1.512	0.05207	0.5345	0.8845
H3K9me2	3B8-9	7.397	6.619	0.01155	0.6174	0.006667	0.2183	0.0092
H3K9me2	3C1-2	8.253	7.578	0.4343	1.19	0.2508	0.4207	0.2012
H3K9me2	2I3-4	8.11667	7.46375	0.500133	1.63386	0.288752	0.577658	0.3385
H3K9me2	3C5-6	6.127	6.904	0.6611	1.235	0.3817	0.4365	0.2212
H3K9me2	3C7-9	5.367	6.728	0.7276	0.8468	0.4201	0.2994	0.0544
H3K9me2	3E8-9	5.503	5.686	0.4148	2.19	0.2395	0.7744	0.827
H3K9me2	3F1-2	5.733	5.711	0.3581	2.066	0.2067	0.7304	0.9775
H3K9me2	2I7-8	5.637	6.166	0.1779	1.244	0.1027	0.4399	0.276
H3K9me2	3F3-4	4.967	6.533	0.6165	1.454	0.3559	0.514	0.0351
H3K9me2	3F9-G1	4.083	6.496	1.292	1.628	0.7459	0.5757	0.0545
H3K9me2	3G2-3	4.733	6.659	0.8799	1.876	0.508	0.6633	0.0501
H3K9me2	3G4-5	6.97	6.813	0.4592	1.029	0.2651	0.3639	0.7352
H3K9me3	3E4-5	5.327	8.483	0.8633	1.857	0.4984	0.6564	0.005
H3K9me3	3E6-7	4.937	7.764	1.089	1.477	0.6287	0.5223	0.0179
H3K9me3	3B8-9	5.2	7.308	2.698	2.452	1.558	0.8668	0.3144
H3K9me3	3C1-2	3.86	8.968	1.199	1.643	0.6921	0.5809	0.0023
H3K9me3	2I3-4	4.24333	9.44375	2.70596	0.644026	1.56229	0.227698	0.0766
H3K9me3	3C5-6	3.977	8.415	0.1484	0.8027	0.0857	0.2838	< 0.0001
H3K9me3	3C7-9	-3.7	6.788	5.092	2.372	2.94	0.8387	0.0605
H3K9me3	3E8-9	2.493	5.7	1.211	2.912	0.6991	1.03	0.031
H3K9me3	3F1-2	1.357	6.596	2.101	1.332	1.213	0.471	0.0351
H3K9me3	2I7-8	3.317	5.138	2.056	2.019	1.187	0.7137	0.2667
H3K9me3	3F3-4	3.363	6.343	1.147	2.147	0.6623	0.759	0.0206
H3K9me3	3F9-G1	2.7	6.361	2.945	2.899	1.7	1.025	0.1472
H3K9me3	3G2-3	4.2	6.914	1.562	1.152	0.9016	0.4072	0.0749
H3K9me3	3G4-5	6.683	7.201	1.767	1.243	1.02	0.4394	0.6751
H4K20me1	3E4-5	6.07	3.827	0.8942	4.57	0.5163	1.616	0.2217
H4K20me1	3E6-7	6.09	4.22	0.7962	3.366	0.4597	1.19	0.1783
H4K20me1	3B8-9	7.757	4.353	1.134	3.098	0.6546	1.095	0.0259
H4K20me1	3C1-2	8.143	7.236	0.4499	1.355	0.2598	0.4789	0.1303
H4K20me1	2I3-4	7.95333	7.03	0.640651	0.94417	0.36988	0.333815	0.1174
H4K20me1	3C5-6	9.19	6.539	0.1752	1.536	0.1012	0.5429	0.0016
H4K20me1	3C7-9	8.18	5.41	0.7213	1.723	0.4165	0.6092	0.005
H4K20me1	3E8-9	9.233	6.074	0.3775	1.635	0.218	0.5782	0.0007
H4K20me1	3F1-2	9.083	6.053	0.293	2.09	0.1691	0.7388	0.0043
H4K20me1	2I7-8	8.63	7.231	0.07	0.8858	0.04041	0.3132	0.0028
H4K20me1	3F3-4	8.89	6.621	0.3651	1.075	0.2108	0.38	0.0006
H4K20me1	3F9-G1	8.503	5.465	0.5139	2.592	0.2967	0.9165	0.013
H4K20me1	3G2-3	9.087	6.746	0.3014	1.711	0.174	0.6048	0.0059
H4K20me1	3G4-5	6.983	4.56	0.4895	1.77	0.2826	0.6257	0.0066
